# Supplementary material for: Influence of Iron Regulation on the Metabolome of Cryptococcus neoformans
Source: PLoS One. 2012 Jul 23;7(7):e41654. doi: 10.1371/journal.pone.0041654 (PMC3402442; doi:10.1371/journal.pone.0041654)
Supplement: Table S2 — The summarized metabolite profiles from GC-MS analysis. (XLSX) [file pone.0041654.s002.xlsx]

## Sheet: RESULT 572 vs B3501
	name	fold	tstat	pvalue	mzmed	mzmin	mzmax	rt/60	rtmed	rtmin	rtmax	npeaks	cir1△	WT	cir1△(Low)-1	cir1△(Low)-2	cir1△(Low)-3	cir1△(Low)-4	cir1△(Low)-5	cir1△(Low)-6	cir1△(High)-1	cir1△(High)-2	cir1△(High)-3	cir1△(High)-4	cir1△(High)-5	cir1△(High)-6	WT(Low)-1	WT(Low)-2	WT(Low)-3	WT(Low)-4	WT(Low)-5	WT(Low)-6	WT(High)-1	WT(High)-2	WT(High)-3	WT(High)-4	WT(High)-5	WT(High)-6
1	M277T1028	3.31819	-7.41346	3.11509e-07	277	277	277	17.131	1027.86	1026.78	1028.5	24	12	12	329963	396269	431151	260160	172258	417811	428205	246882	387265	492165	338866	426848	51952.8	69108.2	114391	54583.4	33262.3	236465	118118	50182.6	104748	133406	82744.1	255316
2	M159T559	4.32453	-7.32754	1.31381e-06	159	159	159	9.32337	559.402	557.625	560.813	17	12	5	112938	240747	253283	81585.8	132286	194996	204222	115829	186205	256154	179602	189454	57820.3	59498.9	95952.3	17575.6	19535.7	81846.7	74632.5	23618.9	18072	15295	15160.9	17531.3
3	M63T289	1.7557	7.70011	2.14549e-06	63	63	63	4.81501	288.9	283.189	292.115	12	0	12	7062.22	8100.73	7920.95	7622.35	7764.62	8335.26	6035.29	8085.14	7799.89	5471.82	7951.34	8069.99	15723.4	10077.1	16010.7	13177.7	11161.6	17693.7	14946.1	11802.6	13092.7	12663.8	11049.4	10999.6
4	M78T286	1.59014	7.02341	5.36245e-06	78	78	78	4.76355	285.813	276.472	292.901	23	11	12	66743.8	69333.4	69358.8	68015.5	72070.8	78905.9	58741	76030.4	74361.1	54430.8	75954.8	77075.4	126623	80211.4	131759	117048	106697	138714	131967	106441	100742	115535	98636	82967.6
5	M421T1027	3.38206	-6.25702	6.10061e-06	421	421	421	17.1203	1027.22	1026.75	1027.95	24	12	12	125083	252177	168001	119868	75379	162162	216219	107783	171196	235656	128603	182224	18607.5	31868.7	52043.1	20285.7	11752.6	106200	45960	26313.5	35397	82170	36019.7	108284
6	M133T560	3.31082	-6.39268	6.3201e-06	133	133	133	9.33795	560.277	559.46	561.184	16	12	4	853106	1.41169e+06	1.39493e+06	589244	738477	755775	1.43436e+06	702820	1.17365e+06	1.60146e+06	943637	901391	461091	460451	629737	154042	177089	455977	600783	223620	188078	145598	146093	133106
7	M320T1028	3.31305	-6.2793	6.64754e-06	320	320	320	17.1332	1027.99	1026.75	1029.57	21	12	9	591820	1.08475e+06	805648	558301	338381	833073	993226	508920	785098	1.20987e+06	623616	886548	96060	131930	212441	116935	77297.1	504889	252315	127098	175147	359525	218366	510708
8	M278T1028	2.84423	-5.89503	9.05763e-06	278	278	278	17.131	1027.86	1027.06	1035.14	24	12	12	86175.2	161663	114432	88993	50220.2	132513	162502	94900.9	105267	161683	91884.1	120591	16422.2	23169.2	35616.4	20442.9	15582.1	100425	40569.7	22492.2	31489.5	58021.6	47574.1	70161.8
9	M229T1028	2.81115	-5.90134	9.07478e-06	229	229	229	17.1385	1028.31	1027.37	1032.73	24	12	12	444314	787703	638507	379159	230130	590389	758195	397441	607561	601363	457681	468028	100404	131593	194772	95134.5	83068.7	422485	179229	113721	160756	279146	105873	396403
10	M319T1028	3.13995	-6.00381	9.66651e-06	319	319	319	17.1311	1027.87	1026.99	1028.67	24	12	12	1.68867e+06	3.4571e+06	2.91223e+06	1.81011e+06	1.22381e+06	2.70352e+06	3.41035e+06	1.68173e+06	2.71291e+06	3.9215e+06	2.05592e+06	2.98746e+06	318060	444451	749011	384375	273917	1.8432e+06	861452	479882	655195	1.19899e+06	733828	1.79197e+06
11	M147T561	3.75309	-6.27394	9.68439e-06	147	147	147	9.35318	561.191	559.934	565.363	23	12	11	6.01073e+06	1.34158e+07	1.53031e+07	4.93795e+06	7.35775e+06	6.71376e+06	9.62857e+06	6.87857e+06	1.11248e+07	1.20053e+07	8.0008e+06	6.97377e+06	4.25497e+06	2.98072e+06	5.71591e+06	941244	1.06517e+06	3.57155e+06	4.19956e+06	1.89196e+06	1.44182e+06	1.0532e+06	1.0599e+06	693803
12	M419T1027	3.48404	-6.05559	9.80971e-06	419	419	419	17.1165	1026.99	1024.86	1027.99	24	12	12	136582	228218	187850	105618	86118	203084	234813	132539	200270	301691	137588	237970	17854.3	31186.2	50792.2	24640.9	12691.4	129442	57632.4	28260.1	45123.2	67053.9	38801.7	125775
13	M89T560	4.07558	-6.47086	1.04619e-05	89	89	89	9.33961	560.376	559.788	561.645	24	12	12	431931	698750	759345	264968	357266	362085	753153	348317	607205	880191	515789	461551	199513	201313	260103	63013.2	84031.2	167695	287361	79284.4	75590.4	55726.6	56900.3	49749.3
14	M376T1183	4.33928	5.80521	1.08768e-05	376	376	376	19.7111	1182.67	1179.28	1184.52	12	2	10	897.709	3346.53	11216.4	366.361	1523.06	1424.83	984.874	4875.9	9989.27	1170.33	1091.73	970.144	12516.4	10893.3	23759.1	9764.87	6953.3	20617.8	17282.7	16058.2	11092	13511.8	7470.57	14352.7
15	M321T1028	3.1449	-5.93794	1.17072e-05	321	321	321	17.1295	1027.77	1026.79	1028.59	23	12	11	280886	493903	393208	234798	145466	340168	440792	220314	334235	533021	290207	408381	44211.8	57436.4	102151	53783.1	33090.5	241866	110764	69463.9	92866	168418	91272.1	243264
16	M322T1028	3.17141	-5.90664	1.52247e-05	322	322	322	17.1311	1027.87	1027.34	1028.54	15	12	3	48082.4	78515.1	63534	39706.6	33691.7	62802.3	80506.2	40724.9	81311.9	109711	53105.4	77971	8653.32	11459.6	17596.8	9993.09	5798.1	42522.6	18896.3	12871.2	19371.7	37188.1	17485.1	40851.7
17	M256T1030	3.1024	-6.31216	1.61654e-05	256	256	256	17.1589	1029.53	1028.04	1030.54	12	12	0	46356	104668	86531.6	39959.9	35240	68644.5	86853.7	44936.6	78957.1	101706	65425.4	65259.8	15118.7	16817.2	22961.2	12868.6	9310.37	41831.2	26854.6	13435.6	21267.5	28216.5	22189.4	34903.7
18	M101T718	7.81411	6.4023	1.74453e-05	101	101	101	11.9589	717.533	716.95	718.451	15	3	12	15610.8	24940.5	120891	9626.65	19159.7	36518.1	9851.66	175634	272211	11723.1	40203.5	53183.1	411278	223878	675309	358412	555523	992867	725660	377325	688746	395848	546378	218432
19	M257T1308	4.81478	6.31517	1.7676e-05	257	257	257	21.8053	1308.32	1300.21	1322.19	12	1	11	12075.1	30711.5	66890.8	10719.7	19410.2	21008.9	25439.1	67212.9	92924	32047.4	19397.8	18883.1	109701	46593.2	207482	95948.8	187274	205250	245848	246133	175795	138033	247191	101170
20	M162T560	3.58769	-6.09634	1.93335e-05	162	162	162	9.33297	559.978	558.478	560.813	9	9	0	15981.6	24306.8	29585.5	8450.7	20090.8	14895.9	37082	16720.4	30439.9	28511.3	18536.5	17643.7	6411.24	9138.77	7120.41	4224.09	4956.12	9868.87	14788	4192.93	3521.47	2489.93	3845.95	2538.08
21	M60T718	5.37191	6.21098	2.16628e-05	60	60	60	11.9617	717.703	717.168	720.936	16	4	12	4776.21	8436.83	22458.6	3370.1	8295.62	12421.6	4026.81	29609.1	41123	3946.64	9985.89	14007.8	55355.9	38364.5	88422.2	59211.1	80831.3	143636	98983.5	55450.4	94026.5	60859	67813.8	29757.7
22	M506T1358	13.8126	6.63022	2.33793e-05	506	506	506	22.6334	1358	1355.43	1359.48	15	3	12	345.945	1330.48	3637.76	227.213	597.833	519.347	311.257	9762.83	9596.3	282.881	1084.28	1260.5	33304.9	6392.22	34299.8	36645.9	16787.1	35981.2	64420.8	38159.4	34646.2	54914.3	19891.6	24522.5
23	M100T718	8.57522	6.18578	2.42011e-05	100	100	100	11.9591	717.549	716.753	720.569	22	10	12	89631.9	106817	1.14782e+06	49942	113325	249450	14386.7	1.65305e+06	2.72667e+06	13630.3	303546	457051	4.01534e+06	2.11247e+06	6.41802e+06	3.3386e+06	5.27578e+06	9.88937e+06	6.94936e+06	3.36908e+06	6.86046e+06	3.67929e+06	5.34709e+06	2.13122e+06
24	M59T719	4.96022	6.15574	2.47084e-05	59	59	59	11.9755	718.529	717.833	720.228	14	2	12	34192.7	52927.2	116008	20691.9	47992.1	77472.6	22703.9	155274	215066	25000	60981	86886.4	318473	187402	506685	275815	380762	714239	536656	281887	481515	288106	401977	166053
25	M329T1029	2.94119	-5.6112	2.53648e-05	329	329	329	17.1445	1028.67	1027.77	1029.57	14	12	2	36315.8	81908.7	55311	33175.6	22402.9	42738.8	56846.1	42248.3	53477.5	73527.5	36510.2	61626.9	9479.41	10059	17653.9	8432.16	4643.35	33516.2	18256.5	8212.91	14761	21616.7	17182.1	38855.9
26	M213T1658	5.11278	-6.66694	2.66095e-05	213	213	213	27.6313	1657.88	1640.69	1664.51	12	12	0	64183.1	124126	133753	40312.8	72047.1	86580.1	139542	65199.7	103536	171716	81460	62156.3	14358.4	22026.7	22636.8	13820	19977.7	37620.4	16048	13690	14922.1	13992.9	15947.9	18831.6
27	M70T718	3.45549	6.39648	2.76295e-05	70	70	70	11.9586	717.515	712.006	720.696	14	2	12	52278.4	77140.6	98258.8	35492.5	77457.5	86160.8	64518.3	122150	133734	58675.1	82454.3	82868.5	282004	182051	402087	247298	253887	473346	402433	226037	280559	216251	292102	97881.5
28	M172T293	5.54881	6.57537	2.77944e-05	172	172	172	4.87609	292.565	292.119	293.789	14	2	12	27223.1	51610.5	23562.7	21787.6	22734.8	55527.4	17224.4	28200.9	23676.1	13053.7	29417.6	50682.1	221866	120836	229622	186437	134712	318911	244554	129078	118556	130636	115434	73014.6
29	M117T560	4.26604	-6.03192	2.87411e-05	117	117	117	9.33795	560.277	559.46	561.71	22	12	10	1.6931e+06	3.1102e+06	3.52071e+06	1.04964e+06	1.49337e+06	1.55347e+06	3.11007e+06	1.47362e+06	2.171e+06	3.90024e+06	2.06904e+06	1.8999e+06	887353	798635	1.09106e+06	228890	281773	691199	1.0891e+06	380773	278764	217280	202594	192027
30	M420T1028	3.42414	-5.61996	3.02921e-05	420	420	420	17.1262	1027.57	1026.78	1029.74	22	12	10	52638.5	136659	70546	51039.4	31927.1	87966.4	106165	51767.1	72068.7	102098	65816.7	84215.1	7603.69	13629.7	20518.5	9792.94	7002.2	56184.7	26152.8	11228.9	16170.3	31572.4	18287	48465.5
31	M151T561	3.16327	-5.782	3.05653e-05	151	151	151	9.34177	560.506	559.922	561.582	17	11	6	200161	312055	363258	115642	174010	166959	334207	161379	275811	386744	238170	178795	110048	107676	148626	45063.1	42158.3	114679	132067	58847.3	43659.2	40623.2	39907.1	35691.5
32	M64T292	3.83297	6.45715	3.22738e-05	64	64	64	4.87329	292.397	290.495	293.789	24	12	12	8889.31	14041.3	9123.91	7182.74	9094.62	16034.2	6946.18	10862	8735.25	6008.62	11041	13574.5	51624.7	27475.8	52701.4	44886.1	31490.9	68971.8	53028.2	31239.9	24733.2	32487.1	28848	18347.6
33	M149T561	3.87876	-5.8867	3.31648e-05	149	149	149	9.35037	561.022	559.934	564.119	21	12	9	2.01025e+06	3.66932e+06	4.05247e+06	1.23056e+06	1.80114e+06	1.71499e+06	3.4965e+06	1.7011e+06	3.03265e+06	4.54137e+06	2.46869e+06	2.14547e+06	1.11031e+06	976015	1.43712e+06	313006	369447	1.01025e+06	1.27736e+06	498083	360904	305729	309274	247638
34	M115T718	7.87498	6.01769	3.34578e-05	115	115	115	11.9588	717.53	716.753	721.086	18	6	12	35343.1	48906.2	363183	18440.3	41111.4	94586.8	33058.2	508902	831808	29980.6	109907	151017	1.20917e+06	642710	1.90263e+06	1.01833e+06	1.59955e+06	3.02112e+06	2.12998e+06	973677	2.04826e+06	1.09808e+06	1.57568e+06	627443
35	M157T1027	3.268	-5.66659	3.35874e-05	157	157	157	17.1226	1027.35	1025.9	1029.41	24	12	12	1.4156e+06	3.19105e+06	2.2982e+06	1.42615e+06	748664	2.17823e+06	3.16049e+06	1.56218e+06	2.07501e+06	3.32744e+06	1.70534e+06	2.42888e+06	348743	526552	715115	251905	256135	1.61266e+06	527659	349663	491542	965996	652880	1.10937e+06
36	M434T1027	3.14088	-5.68476	3.3724e-05	434	434	434	17.1173	1027.04	1023.15	1118.52	16	10	4	29091.5	65900.2	48096.9	34313.7	23416.4	62434.3	79032.3	36929.8	61783.6	83773.6	42830.7	57597.3	8645.74	7833.16	16268.3	11007.2	7979.68	33077.6	28559	8014.58	14339.8	16917.6	13869.6	32540.1
37	M204T561	4.93732	-5.98827	3.85609e-05	204	204	204	9.34425	560.655	559.934	561.184	12	12	0	714622	1.37631e+06	1.50393e+06	423368	623264	626139	1.35537e+06	560805	1.15361e+06	1.719e+06	845432	817941	340987	307801	451227	83319.2	99443.8	229706	415476	143393	98149.8	71448.9	71781.1	60979.6
38	M245T718	8.8449	6.08783	3.86703e-05	245	245	245	11.9632	717.79	717.168	719.162	14	2	12	10051.1	19951.3	83041	5837.01	11559.2	24053.3	4895.81	114094	187943	5660.66	25160.2	33990.6	286937	158298	490605	256490	429894	785517	566991	270032	549954	282992	416179	160625
39	M382T1672	3.25973	-6.24806	3.9638e-05	382	382	382	27.8605	1671.63	1669.42	1710.43	11	10	1	10539.3	18662.9	18527.1	5507	15162.1	12289.4	14741.3	12291.5	15326.3	28568.9	13181.1	13510.2	3939.68	4691.75	7274.08	5549.48	4158.06	5108.38	3064.33	5721.29	2242.68	4117.01	4733.37	4099.92
40	M173T293	5.49776	6.35508	3.98515e-05	173	173	173	4.8766	292.596	292.119	293.789	11	0	11	12401	24556.8	11968.4	9858.26	12157.5	26227.9	8123.23	15419.6	10945.1	5952.1	15118.4	22953.3	106322	57321.1	108061	86282.6	62683.4	154611	121954	62788.3	53586.7	65363.6	52300	34582.3
41	M116T718	7.53288	5.93389	4.02697e-05	116	116	116	11.9588	717.53	716.864	719.997	16	4	12	19684.6	31869.3	153597	11253	24919.9	48524.2	16618.9	215391	362041	16250.7	49227	70871.8	509117	270918	822434	437413	672886	1.32588e+06	856783	418013	904449	485403	710198	271910
42	M102T718	7.44117	5.93099	4.34439e-05	102	102	102	11.9608	717.647	716.572	720.936	16	4	12	7893.25	14009.5	58257.5	4996.82	9998.19	19643.7	5133.91	77099	124785	4410.29	18662.8	29337.8	188767	97656.9	306239	159083	237069	460294	343657	148990	332246	167009	250547	93134.3
43	M131T561	3.21327	-5.47016	4.38269e-05	131	131	131	9.3477	560.862	559.934	561.703	16	12	4	310257	595715	608038	207657	311626	318012	612053	291452	498191	764096	405435	382474	198902	188014	285868	63838.3	69423	243652	260706	90884.4	72779.5	62840.1	63950.8	50110.7
44	M205T560	5.03616	-5.93734	4.64597e-05	205	205	205	9.33877	560.326	559.898	561.184	16	12	4	1.25519e+06	2.42916e+06	2.53734e+06	766073	1.02836e+06	1.12378e+06	2.39381e+06	988210	1.93709e+06	3.09055e+06	1.4225e+06	1.34551e+06	570768	517665	715804	143032	169334	387450	736211	241803	183664	128499	123044	117072
45	M255T1030	2.98396	-5.50804	4.90808e-05	255	255	255	17.1724	1030.34	1028.21	1033.36	22	12	10	230188	371910	379816	192656	142362	298159	448403	236051	369349	550240	221579	293873	66218.4	70498.4	103173	56714.4	49392.3	242040	111134	65841.4	89639.1	140385	82226.5	174293
46	M163T560	4.6579	-5.82997	4.92554e-05	163	163	163	9.33742	560.245	559.788	561.184	17	12	5	192018	308855	412904	116778	148631	152830	330642	142033	288600	436711	249203	179863	94201.6	78770.4	115715	22195	29241.8	55268.2	112950	39974.7	26260.6	21702.6	20031.9	18968.3
47	M86T718	5.73508	5.81633	4.95057e-05	86	86	86	11.9608	717.647	717.168	718.926	14	2	12	13838.9	21506.3	49207.1	6541.56	19528.7	26793.6	7496.51	61025.9	107710	6711.46	24309.7	33034.5	152129	84223	231798	126948	182838	369838	236553	122645	254400	132493	197860	74441.5
48	M131T718	4.7639	5.84942	5.0561e-05	131	131	131	11.9744	718.465	718.051	719.808	10	0	10	32939.6	58185.8	105437	19443	44012.4	68195.9	28747.6	124018	184074	28254	56900.2	74512.8	286580	162852	439120	228128	299159	662390	463582	241304	411869	248882	328628	156388
49	M98T715	3.19471	5.4572	5.07038e-05	98	98	98	11.9133	714.801	705.136	716.864	8	0	8	18636.3	59765.3	85160	11023.6	35127.7	44924.5	36187.6	80001.1	133215	51672.7	34829.5	50626.3	199164	119625	320531	120088	113247	241484	137820	131544	205233	152573	213913	93129.4
50	M423T1027	3.38468	-5.55653	5.35458e-05	423	423	423	17.1174	1027.05	1026.01	1027.71	12	11	1	16851.2	36700.3	18357.1	17380.9	9115.22	28696.1	19171.4	15088.5	11403.8	30187.9	17609.8	28483.7	2648.79	2408.48	7037.18	3566.24	1568.26	12335.3	5771.3	7858.99	5112.69	8555.32	4139.94	12577.9
51	M153T716	5.81857	6.02741	5.36696e-05	153	153	153	11.9272	715.629	711.458	717.312	8	0	8	3226.75	5462.07	10781.2	2294.43	4374.89	6436.33	3929.18	13784.2	17202.6	4262.1	5071.54	7015.09	41644.9	17585	54191.5	25407.9	39101.8	75758	66542.9	27348.4	51252.9	31649.9	42380.2	14967.2
52	M329T1346	5.61215	6.01271	5.41464e-05	329	329	329	22.432	1345.92	1333.96	1360.7	9	0	9	5941.06	12435.9	16782.9	4648.38	6217.55	7188.11	11205.9	20749.8	31622.7	13443.7	8181.35	7809.76	37998.6	16189.8	56669.5	39985.5	108021	79501.3	74504.4	95783.1	105287	55958.2	108377	42373
53	M201T718	8.8261	5.80886	5.6022e-05	201	201	201	11.9597	717.585	716.95	719.997	16	4	12	9672.57	14943.4	110150	5384.65	11998	24194.8	1984.57	152830	261183	2482.89	29733.8	44081.4	378759	189206	636864	313697	505906	1.02671e+06	703618	320589	717088	346174	554022	208837
54	M191T560	3.86176	-5.65827	5.66239e-05	191	191	191	9.33848	560.309	559.922	561.184	11	11	0	340463	611245	626637	208575	286268	297897	655336	271156	554932	832028	432526	375343	202518	155088	254277	56077.9	68136.8	145269	221242	88095.1	75240.3	55660	54479.6	46170.7
55	M189T560	3.56282	-5.57345	5.80812e-05	189	189	189	9.33773	560.264	559.922	560.813	6	6	0	93518.8	158949	168535	50586.9	73327.2	78527.6	171511	63738.3	136455	181426	92597.4	92050.8	51525.2	40003.5	69021.9	17488	15917.8	48360.3	52968.6	22115.6	20729.4	15325.6	15576.8	13030.9
56	M243T717	9.3557	5.79209	6.04352e-05	243	243	243	11.9559	717.352	716.503	718.043	16	4	12	68598.3	117784	884687	36064.5	89450	190582	28037.6	1.31774e+06	2.27741e+06	37884.1	238564	323601	3.41643e+06	1.6769e+06	5.24378e+06	2.92002e+06	4.69637e+06	9.25014e+06	6.49869e+06	2.85383e+06	6.37354e+06	3.03324e+06	4.79698e+06	1.72932e+06
57	M331T1029	2.60086	-5.09885	6.29142e-05	331	331	331	17.1437	1028.62	1026.79	1032.31	24	12	12	233234	576701	478478	286421	172178	409520	561814	273823	386317	564381	332490	477934	75214.2	98629.9	143434	83432.3	66392.6	351228	167725	92437.7	115895	190618	134029	308548
58	M244T717	9.03574	5.79308	6.35433e-05	244	244	244	11.9571	717.424	716.503	718.043	14	2	12	17796.8	35463.3	183926	9710.75	22246.6	41055.4	11718.2	261303	429035	12787	50421.1	67883.9	672760	336765	1.16741e+06	552033	925657	1.78924e+06	1.21775e+06	540839	1.28052e+06	595476	913708	338818
59	M72T719	4.59905	5.68954	6.43939e-05	72	72	72	11.9841	719.048	718.194	721.171	14	2	12	18813.6	32401.1	58372.7	12443.2	27330.3	38419.1	15054.8	72459	103424	13787.3	31701.9	42152.2	153253	89298.1	232759	130388	164558	371687	238601	137110	232150	131582	183741	79679.4
60	M118T560	3.65658	-5.52628	6.51208e-05	118	118	118	9.33263	559.957	558.526	561.237	18	12	6	170585	319802	303345	107946	149160	162002	306306	119595	222343	404798	193936	176734	91003.4	85869.4	130532	33490.3	32071.8	91518.7	104549	35615.6	29633.2	36310.3	30085.9	20363.5
61	M382T1306	5.33777	5.86302	6.53706e-05	382	382	382	21.7743	1306.46	1303.38	1307.52	9	0	9	717.259	2037.79	3644.32	441.841	1107.74	2093.31	1200.14	3385.51	4874.57	1623.91	1955.35	1304.72	8258.47	2531.64	11073.8	4228.54	15738.9	10085.3	16630.7	13962	16408.8	8644.23	16586.2	6021
62	M422T1027	3.50376	-5.31388	6.92328e-05	422	422	422	17.1196	1027.18	1025.85	1027.71	20	12	8	47847.9	69694.8	35360.5	22296.3	15544.8	53988.5	87208.9	37710.3	61205.6	58876.4	38507.7	66415.7	4235.9	6509.1	11430.3	6081.88	4607.34	31881.9	14635.4	4661.55	14931.4	25802	13938.6	31004.6
63	M175T561	3.91179	-5.55918	7.17179e-05	175	175	175	9.34775	560.865	559.922	567.417	19	12	7	133138	287537	259346	92136.3	120982	115224	244344	116700	176096	331086	170051	132776	79043.6	82968.5	73459	21916	28028.6	77255.7	80942.4	36309.9	25157.4	14367.4	20474.1	17218.3
64	M189T293	4.99183	5.96637	7.32377e-05	189	189	189	4.88021	292.812	291.928	294.678	10	0	10	27748.8	54727.7	23598.7	21212.6	26290.9	38892.1	18276.5	31192.5	27085.4	14932.3	32305.9	51420.1	210989	114227	219498	165827	114375	298778	213140	130042	67844.3	123660	111359	65672.1
65	M52T274	1.39379	5.4868	7.41795e-05	52	52	52	4.56633	273.98	267.785	275.482	24	12	12	132540	107055	116601	136737	132218	133922	114531	133197	126926	107212	137708	133593	197755	117480	193242	187014	146367	191969	203638	165895	181145	204953	187537	130750
66	M90T560	3.78312	-5.42398	7.50857e-05	90	90	90	9.33885	560.331	558.863	561.645	22	12	10	25800.4	70589.1	58543	19730.2	33678.1	21347.1	57423.8	23516.5	54608.9	64685	33760.7	41654.9	22317.9	13058.9	22275.7	4869.7	5375.07	17529.3	21272.8	7356.66	5401.74	4612.48	4854.26	4652.36
67	M202T722	8.13785	5.76229	7.63471e-05	202	202	202	12.0276	721.657	719.613	726.004	14	2	12	4363.5	10060.5	22565.7	2893.74	6099.43	15323.3	1905.65	37646	58802.2	2305.52	9974.08	15882.2	119492	59436	207713	81311.4	133785	274317	159938	73359.4	142919	88668	135891	51637.6
68	M142T718	6.49582	5.7242	7.78122e-05	142	142	142	11.9735	718.41	715.395	813.017	17	3	12	14585.4	26981.1	55651.7	8197.36	18384.9	30178.2	7651.07	65981.1	105516	7251.73	23700.9	35496.3	176404	91408.3	305975	149764	213537	462736	305131	147952	277208	160189	213944	91323.6
69	M546T1320	24.7806	5.97823	7.99376e-05	546	546	546	22.0011	1320.07	1316.05	1331.58	12	1	11	25.212	196.353	492.443	29.4186	67.3457	66.6199	36.5322	1774.62	2821.71	106.883	153.936	96.1622	9034.43	1220.02	8893.11	5796.58	18685.2	15887.3	20658.3	16284.5	18583.6	9042.2	18033.9	3274.34
70	M171T293	6.03854	5.91777	8.04364e-05	171	171	171	4.88065	292.839	292.335	293.789	21	9	12	110837	303556	146809	123567	149024	193218	84187.3	189673	148562	48142	199581	331676	1.46508e+06	628454	1.5501e+06	1.28772e+06	882363	1.79897e+06	1.63211e+06	560056	753998	571240	718364	402736
71	M83T1029	2.27066	-4.97804	8.07732e-05	83	83	83	17.1478	1028.87	1028.21	1029.64	13	11	2	231733	365218	312009	144519	156203	266732	367018	202696	293062	423712	226401	372921	90857.3	89546.3	149730	73799	55656.9	268557	143831	72531.7	86306.5	149689	110867	189352
72	M172T718	6.1825	5.73926	8.26681e-05	172	172	172	11.9699	718.194	715.687	718.63	7	0	7	5373.03	9479.45	16991.2	3709.62	8498.7	11867.6	3227.71	24819.9	34164.1	4777.91	11421.5	11614.1	64422.8	38087	114089	51220.6	75566.3	162108	95708.9	61438	83539.4	50487.9	80687.4	24949.6
73	M183T1028	2.90809	-5.2342	8.35071e-05	183	183	183	17.1295	1027.77	1025.9	1033.75	21	12	9	135507	312455	310579	140227	88347.5	224965	306706	183340	239805	383146	179156	199329	42058	64438.8	98467.2	37814	27813	170666	90430.7	38470.6	59739.8	90193.4	74818.3	134759
74	M128T717	9.2258	5.58191	8.79416e-05	128	128	128	11.9441	716.646	711.657	717.959	20	8	12	65692.5	86855.3	883456	32844.6	85449.6	177071	19173.6	1.29325e+06	2.19792e+06	14908.3	235376	352596	3.35049e+06	1.69444e+06	5.5582e+06	2.76697e+06	4.62165e+06	9.04809e+06	6.17186e+06	2.71994e+06	6.03176e+06	2.32053e+06	4.27964e+06	1.66712e+06
75	M211T1624	2.20786	-5.49175	9.0222e-05	211	211	211	27.0707	1624.24	1623.43	1625.14	11	11	0	95352.3	160393	154569	72099.1	103534	119140	183770	96568.7	137149	203045	114835	80372.4	52885.7	63918	67157.3	53044	61496.1	95337.3	52656	51327.3	54689.7	49291.5	47324.6	39697.7
76	M478T1290	8.98808	5.60174	9.47098e-05	478	478	478	21.4935	1289.61	1288.04	1291.72	14	3	11	332.139	708.843	5071.09	139.802	467.424	516.782	149.067	3278.66	4034.37	192.261	548.413	459.084	4074.41	5282.32	10567	6452.83	20133.8	10218.8	8592.72	19995.3	18911.8	11913.8	20469.1	6280.14
77	M480T1289	8.57697	5.84041	9.58495e-05	480	480	480	21.476	1288.56	1286.2	1288.94	9	0	9	311.401	785.076	1351.73	186.042	449.444	918.091	149.166	832.046	1123.58	254.133	775.386	325.701	5591.14	2023.98	7486.73	2863.05	10968.6	5558.92	9136.03	5035.63	4953.21	3548.34	5057.46	1776.42
78	M216T722	6.67478	5.64074	9.59895e-05	216	216	216	12.0392	722.355	717.455	726.45	10	0	10	6044	7889.24	13515.6	2811.8	7008.37	12423.7	1713.06	21130.5	32947.3	1957.14	7844.51	10385	60106.4	31361.3	125499	48318	67536	133610	97023.4	41113.3	73303.3	46924.4	89636	24389.5
79	M214T1639	3.11347	-5.78294	9.85803e-05	214	214	214	27.3087	1638.52	1628.62	1650.3	12	12	0	21235.4	48924.4	36022.9	16139.6	28750.2	32039.3	41466.3	18772.4	28944.6	62180.3	26611	31148.2	10423.4	11470	12447	12330.1	13641.4	11529.8	10356.5	9882.19	9349.79	11366.7	5692.16	7491.03
80	M132T718	3.83538	5.30401	9.977e-05	132	132	132	11.9675	718.051	716.572	719.439	11	2	9	13990.4	26048.9	30305.7	4759.22	9680.86	19366	7147.89	39083.1	52860.4	6804.32	16597.4	27157.7	71751.4	41374.7	113809	53365.2	84735.8	159625	115633	54424.4	99950.3	55458.3	85813.3	37484.6
81	M101T560	2.47184	-4.86295	0.000101069	101	101	101	9.33742	560.245	559.044	561.184	13	12	1	117965	209960	237017	74805	106458	103535	180492	97040.4	178866	199537	146243	125248	65595.3	71924.5	107448	30554.6	38764.1	129128	103450	43515.5	36000.1	29687.8	38239.5	24659.4
82	M97T1030	2.45141	-5.12218	0.000102645	97	97	97	17.1717	1030.3	1028.54	1031.27	8	8	0	91514.8	185072	171649	69456.2	77431.1	149650	204724	130653	97837	207854	101149	152246	37790	55841.4	68096.6	34115.8	30128	120689	58308.2	43228.6	42161.8	59327.5	50639.3	68366.2
83	M215T717	5.77639	5.50997	0.000106668	215	215	215	11.9468	716.808	714.455	719.309	14	2	12	9222.47	15848.1	28751.6	5919.69	14634.4	16563.7	4892.94	37944.1	61552.9	5069.05	16019.6	22576.2	97777.7	54511.4	150605	76889.5	110396	249018	168719	73893.5	151368	86629	116504	44213
84	M158T1027	2.86215	-5.01501	0.000108677	158	158	158	17.1174	1027.04	1025.9	1027.88	16	10	6	206593	407416	327896	162106	129365	258252	418212	195380	277480	477974	195402	284695	53685.9	57636.7	103960	43964.4	36802.4	232515	118701	59940.1	71875.3	136377	77775.4	173992
85	M203T560	5.38135	-5.44846	0.000119901	203	203	203	9.33848	560.309	559.788	561.184	19	12	7	619011	1.31018e+06	1.46348e+06	346763	546664	501757	1.27431e+06	514714	1.05491e+06	1.73851e+06	802744	672935	273780	267960	397804	63247.3	92567	180654	365921	124555	81467.8	59656.5	58439.5	49420.7
86	M129T717	6.40728	5.41883	0.00012563	129	129	129	11.943	716.577	714.786	717.312	8	0	8	28650.2	53180.1	143790	18450.6	33726.4	60667.9	33651.3	165911	277484	34101.2	53513	77835.6	424408	218636	676777	339628	536303	1.15418e+06	771579	322740	707877	373252	546806	213094
87	M141T1624	2.4592	-5.40834	0.000136925	141	141	141	27.0612	1623.67	1622.53	1625.77	10	10	0	28083.5	75242.6	70386.7	21704.6	51674.4	37822	62585.4	45112.7	35488.4	76226.6	51403.4	40043	15986.4	21681.3	25001	18700.4	20211.3	32956.2	20987.9	17608.3	17630.6	18159.9	16994.9	16344.9
88	M181T1623	2.19049	-5.28965	0.000138475	181	181	181	27.0425	1622.55	1620.46	1624.22	10	10	0	25465.2	53274.2	47030.6	33544.6	31312.4	35789.9	63887.6	29183.9	38735.6	67746.7	32972.6	32684.5	15465.8	19778.1	23047	18998.1	19345.4	30477.8	18880.7	15903.9	15857.4	16317.6	14821.4	15544.3
89	M148T560	2.82023	-4.87446	0.000139131	148	148	148	9.33226	559.935	556.978	560.813	18	12	6	1.27181e+06	2.54317e+06	2.61313e+06	800075	1.16662e+06	1.29656e+06	2.1868e+06	1.02856e+06	1.95768e+06	2.91234e+06	1.52923e+06	1.43925e+06	893119	777735	1.20576e+06	305929	339688	1.12454e+06	1.13513e+06	401453	330749	290240	318389	233140
90	M118T1037	2.47387	-4.99823	0.00014773	118	118	118	17.2789	1036.73	1032.9	1048.39	19	12	7	135886	244332	227357	104387	88978.3	174590	251943	123157	179030	292011	114358	164097	55225.9	61604.6	102126	42803.5	40236.8	142180	80923.6	44281.2	47416.4	75702.3	66841.9	89582.2
91	M188T624	3.82619	5.0474	0.000156083	188	188	188	10.402	624.123	620.065	627.75	14	2	12	3327.81	8897.41	16967.1	2327.93	8018.31	14216	1872.65	14510.4	26784	1481.31	11675.6	19202.6	45709.5	46996.6	84228.8	31140.8	25848	43338.4	71054.9	34356.4	22923.7	30965.8	38750.8	19340.8
92	M547T1322	20.8664	5.55345	0.000157147	547	547	547	22.0384	1322.3	1315.62	1332.52	10	0	10	215.495	138.361	200.156	79.9172	132.528	79.1064	48.9243	955.709	1143.48	66.1056	112.889	62.6568	4228.33	725.734	3889.92	3047.3	9454.74	5944.67	10497.1	7058.82	9049.91	3752.38	8732.27	1128.47
93	M354T1310	7.58621	5.4578	0.000157277	354	354	354	21.8351	1310.11	1308.98	1312.6	6	0	6	704.427	1326.93	2476.09	694.898	739.042	1714.15	1106.16	3481.08	4960.54	945.018	1508.63	1059.19	7122.57	2676.45	11761.6	6195.9	22625.6	13526.4	21615.7	16908.7	21323	8967.58	19145.5	5287.96
94	M279T1032	1.9853	-4.58028	0.000166688	279	279	279	17.1982	1031.89	1029.1	1057.65	16	11	5	53720.6	78628.1	59087.2	35393.8	39928.3	55749.5	85166.6	38753.9	47557.3	83934.3	53550	59480.2	15798.6	26942.7	28668.4	15857.5	24090.4	67153.3	22019.1	24947.5	28835.6	34553	27065.3	32101.3
95	M325T1297	3.53088	5.14201	0.000169244	325	325	325	21.6113	1296.68	1290.76	1302.76	8	0	8	7470.16	12903.8	24695.4	6145.2	8285.76	10572.8	9662.23	23021.2	26191.4	10318.6	9237.14	9218.6	33327.2	19010.9	43621.4	22489.6	68973.1	42294.9	74005.8	59736.2	74985.5	29988.3	65424.3	23041.9
96	M150T559	2.65887	-4.72645	0.000173301	150	150	150	9.32272	559.363	556.056	560.813	17	12	5	311980	566750	599023	177976	280860	291966	442051	228199	437704	646417	329917	312155	199160	193509	272687	75172.4	74495.8	285543	256365	94762.5	75404.3	72287.9	83238	56834.2
97	M173T561	3.58994	-4.97547	0.000176313	173	173	173	9.34215	560.529	559.922	561.191	6	6	0	32826.9	71659.7	79519.4	25116.4	33782.4	33136.1	73188.9	28719.8	59393.4	102192	50729.7	42363.5	18802.9	20246.8	30126.8	7175.62	7856.29	26444.3	31775.5	8317.54	6500.98	6887.27	6769.73	5318.8
98	M231T810	5.54135	5.03295	0.000187434	231	231	231	13.4953	809.718	808.781	810.787	15	3	12	61290.5	42728	18623.7	31570.9	45968.1	243099	3780.11	91122.4	81769	4387.15	63338.9	255403	575800	254397	654639	382207	269958	878259	774812	239759	274734	387230	367988	166159
99	M77T287	1.48172	4.84641	0.000205186	77	77	77	4.78575	287.145	283.239	294.678	9	0	9	106306	117674	128150	102697	123588	126067	90010.7	133345	139924	89098.5	125410	122553	207427	128369	225733	150137	160742	225858	215179	168749	166859	165893	148186	118419
100	M456T1310	10.7173	5.23767	0.000208829	456	456	456	21.8415	1310.49	1308.46	1311.66	6	0	6	181.497	705.655	2238.2	118.964	235.216	592.06	194.523	3015.76	4488.53	242.35	342.089	349.087	5818.78	1587.67	9350.03	4582.25	20299.8	15435	15350.6	14464.1	20194.5	7830	17592.5	3646.08
101	M215T812	4.88038	5.0928	0.000213292	215	215	215	13.5297	811.782	809.428	814.641	8	2	6	11965.6	8447.06	7048.99	7686.07	9277.88	32510.5	2883.87	20317.6	23405.7	3042.26	10897.1	32342.4	101062	28748.6	127938	54649.2	54133.7	124079	103105	37490.2	49405.4	69479.8	50810.4	27908.8
102	M277T890	4.7067	-5.19684	0.000216956	277	277	277	14.8265	889.59	885.824	893.478	21	12	9	78691.8	198571	148700	72877.4	59616.9	175173	241840	108539	117792	325333	113975	172188	34373.7	38551.1	63578.2	25775.6	17643.8	64745.5	40517.5	18616.6	13396.1	27650.7	14980.6	25429.3
103	M87T722	4.26174	5.18199	0.000219324	87	87	87	12.0362	722.175	719.967	725.275	13	1	12	6136.34	12364.9	13441.1	4254.75	8792.89	11935.9	3847.6	14470.2	19564.9	3698.51	10007.2	12723.8	33576.2	23409.8	53791.1	30999.6	48747.4	93312.1	68478.6	23069.4	50651.8	25248.9	41120.6	24280.6
104	M260T1027	3.53265	-5.15938	0.000219636	260	260	260	17.1148	1026.89	1023.07	1027.86	11	11	0	24983	66298.9	61536.1	20540.1	11811.8	30328.3	53802.1	27375	36637.8	61865	28200.7	52893.4	7984.58	11023.4	17279.3	5812.86	5183.4	18113.9	12294	7874.55	9875.66	10263.9	10964.6	18150.1
105	M233T739	11.5314	5.33678	0.000221152	233	233	233	12.316	738.962	734.051	811.187	10	0	10	4225.13	8247.48	5785.97	3108.86	5955.66	15402.1	1394.3	12887.9	20682.1	1727.53	7692.46	9669.33	129142	32286.3	156909	38912.7	69575.5	198721	141358	49650	75483.2	82935.2	113505	27521.8
106	M479T1288	9.35574	5.32479	0.000222377	479	479	479	21.4608	1287.65	1284.36	1288.91	14	2	12	652.387	1576.42	2894.81	340.007	1119.93	1793.59	267.504	1736.12	2426.47	954.021	1409.88	616.164	17996.1	4210.6	18571.3	7752.57	24698.7	11956.1	22792.9	9674.89	10755.3	7294.62	9135.33	2863.55
107	M217T892	5.51704	-5.23575	0.000233534	217	217	217	14.8592	891.552	887.081	893.478	10	10	0	1.34968e+06	3.75294e+06	2.13307e+06	1.05218e+06	812772	2.53086e+06	3.84435e+06	1.44248e+06	1.73894e+06	4.85072e+06	1.8117e+06	3.0478e+06	493939	535345	760160	301173	252731	858319	472133	246784	206548	437346	249053	328262
108	M206T560	3.0236	-4.71548	0.000243769	206	206	206	9.32707	559.624	554.233	560.813	17	12	5	266617	553848	582915	165570	255798	237250	461145	228319	362832	670270	347007	268505	180278	138839	240859	59353.9	67435.7	216843	239824	80578.6	58382	53457.1	67777.3	51615.9
109	M253T1624	1.96287	-5.02568	0.000247493	253	253	253	27.0606	1623.64	1618.04	1626.55	10	10	0	28396.5	46598.2	50378.7	20291.8	27633.3	32729.4	55748.8	38493.2	32701	61075.2	55957.7	35093.8	18121.6	21945.2	25564.7	18448.3	19837.5	29628.5	20612.4	18593.7	20011.8	17548.4	16398.7	20426.4
110	M239T1624	2.83838	-5.00974	0.000254931	239	239	239	27.0635	1623.81	1622.53	1624.24	9	8	1	26544.8	66762.4	60552.7	18307.8	35959.1	41889.4	71624.3	31570.5	43629.7	81030.2	38226.6	31811.4	13690.5	20136.9	19674.8	12255.2	20584.8	29663.3	13929.3	14165.8	11317.2	13899	14090.2	9628.74
111	M252T1554	1.96296	-4.48024	0.000261032	252	252	252	25.894	1553.64	1550.18	1622.32	19	8	11	47027.9	60853.9	67407.4	33927.1	42134.5	59987.2	84735.3	35735.1	44496.2	86484.2	42399.4	61877.3	20357.7	19142.9	29963.8	34937.1	36500.3	57022.5	29146.3	15066.2	28685.6	18880.1	18994	31129.6
112	M61T721	3.68289	4.94641	0.00026114	61	61	61	12.0165	720.991	719.076	734.016	16	4	12	18254.7	34594.2	42641.9	12361.5	26564.2	47283.8	10326.9	55297.8	69157.1	11912.1	32074.9	47269.9	109125	67652.5	156500	93874.5	120627	282076	171754	82054.3	140862	88518.3	134321	54292.9
113	M113T562	2.67522	-4.52779	0.000264271	113	113	113	9.36782	562.069	560.814	566.705	16	12	4	46317.1	92307.2	114533	29410.8	62400	41729.8	98280.6	51284.3	77867	120593	59575.8	61014.7	32458.9	32251.7	51330.7	13598.4	16195.4	61508	43426.4	18494.9	12006.3	12876.7	16876.6	8692.85
114	M348T810	5.36129	4.97325	0.000273148	348	348	348	13.4961	809.767	808.781	810.967	18	6	12	17994	9726.03	13449.7	10511.3	16665.1	48621.2	32.839	27637.3	14939.8	26.0282	33967.2	49013.1	139607	54785.8	170650	96926.2	62241.5	193844	217520	55539.8	69508	103044	98216	38679.1
115	M468T1623	5.09306	-5.13651	0.000273174	468	468	468	27.0532	1623.19	1622.53	1625.63	8	8	0	4858.13	13614.2	13103	3473.35	4865.34	8318.83	17143.3	6188.91	8818.39	19364.8	8652.35	6438.23	1014.31	1839.84	2740.17	1436.77	2553.86	4027.33	1881.41	1261.1	1618.63	1193.88	1260.84	1719.98
116	M378T1621	7.54726	-5.08643	0.00027511	378	378	378	27.025	1621.5	1620.72	1622.8	18	12	6	31938.3	68840.3	78912.8	20901.3	32213.1	47789.2	122427	40016.3	60530.3	130174	49207.5	40266.7	3672.96	10574.1	8565.63	7978.5	14336.1	27202.7	5683.2	2847.12	4931.49	2004.75	5311.94	2716.72
117	M548T1321	20.5971	5.20953	0.000275419	548	548	548	22.0139	1320.83	1315.62	1323.83	7	0	7	86.6355	45.4993	158.615	29.3575	75.0817	85.8594	88.3052	361.046	601.766	72.7162	108.07	27.4482	1407.61	173.299	2188.53	1415.32	4364.22	3430.59	6243.15	3771.73	5012.35	2272.09	4714.19	854.012
118	M246T1054	6.75313	-5.16621	0.000275777	246	246	246	17.5583	1053.5	1052.83	1054.64	12	12	0	210467	553024	562390	260274	257966	262131	569042	199762	474089	976706	289741	261476	39605	31129.3	56054.3	54123.5	41042.3	144189	97297.8	34936.3	59552.7	49861.1	58339.5	56063.3
119	M338T1622	6.42902	-5.08279	0.000277359	338	338	338	27.0314	1621.88	1551.69	1622.46	20	12	8	71802.4	202956	173475	44351.2	84404.7	128306	280987	82595.9	142307	297913	100667	114207	20116.8	21769.5	20289.2	38833.1	33601.4	63868.1	11588.6	5668.5	10169.6	11924.8	19494.8	10830.5
120	M349T809	5.86957	4.96961	0.000285863	349	349	349	13.4853	809.119	803.538	809.87	12	3	9	4045.5	3214.75	3542.95	2567.14	5128.41	16455.4	94.0776	7290.85	5567.52	7.9356	10077.7	14701.1	52587.4	22255.2	58620.1	30383.4	20261.8	71266.1	60304.2	16372.3	22979.6	31841.4	29103.1	10704.2
121	M377T1620	3.90595	-5.00212	0.000288433	377	377	377	27.0057	1620.34	1615.86	1630.67	9	9	0	8540.2	10766	18312.7	7595.65	6773.72	8191.77	24282	10546.5	13078.8	24648.8	12206.6	7348.5	2193.78	3305.95	3928.33	2792.75	4143.49	7321.6	3729.82	2062.1	2998.43	1473.49	1979.91	3059.91
122	M230T1036	2.91395	-4.66957	0.000297529	230	230	230	17.2615	1035.69	1029.99	1040.58	13	9	4	208939	415723	390080	185564	147911	263784	456575	200683	319964	603534	214226	252415	70940.5	68282.3	98228	54198.2	55042.8	270145	145115	67258.5	88656.9	103116	97657.2	137178
123	M379T1621	4.57065	-5.01759	0.000302136	379	379	379	27.0208	1621.25	1618.71	1622.46	12	12	0	13633.8	35437.2	28727.1	8728.73	14072.9	22513.4	47160.7	14105	24116.9	46327.3	16695.8	19431	3605.48	5732.48	6771.6	6350.93	5992.27	12835.7	4210.02	3332.4	4330.36	2790.09	3922.84	3781.95
124	M62T720	3.01948	4.83962	0.000310133	62	62	62	12.0053	720.316	718.051	724.807	15	3	12	1386.43	1865	2798.75	939.322	1540.14	2110.39	1283.14	3171.25	3761.76	1086.68	1987.31	2934.27	6717.08	3794.27	5253.16	4153.21	5117.44	12210.9	10723.8	3710.77	7337.76	6445.43	6970.53	2643.48
125	M278T893	5.55721	-5.04788	0.000316497	278	278	278	14.8795	892.767	891.42	893.728	10	10	0	27481.9	69765.5	35885.2	22191.4	16337.7	55990.6	77481.5	23697.3	33090.3	96930.6	36688.8	73474.7	10093.8	10078.8	16168.7	6820.6	4237.49	16660.9	10516.2	4830.88	3549.18	7956.72	5060.9	6418.26
126	M199T717	5.96531	4.86821	0.000322092	199	199	199	11.9559	717.352	716.775	718.043	8	0	8	1393.39	4253.01	8079.46	948.795	2223.72	3414.69	1593.28	9275.27	17022.8	1808.66	2900.14	4639.37	20202.4	12677	40561	17756.4	28879.3	68140.2	42585.7	15582.1	35154.6	18012	30876.4	12892
127	M500T1301	7.71911	5.02112	0.00032572	500	500	500	21.6891	1301.34	1288.04	1305.52	8	0	8	483.15	899.808	1265.32	139.735	147.957	1036.32	237.651	523.023	1268.57	92.7415	684.879	81.9096	2802.8	975.379	3836.7	1095.38	7918.39	5484.3	5578.5	6252.79	8763.36	3218.02	5654.08	1381.59
128	M317T896	3.81281	-4.6944	0.000338625	317	317	317	14.9293	895.761	894.336	896.884	10	10	0	40478	126783	88814.5	23959.2	20963	76552.3	92503.3	39661.7	69559.2	126384	54124.3	81307.1	17702.4	19358	38190	7929.52	8544.16	49895.1	27475	8973.5	8994.67	12790.5	10189.2	10553.4
129	M395T895	6.26195	-4.98112	0.000339578	395	395	395	14.9186	895.116	894.313	895.582	11	11	0	7572.27	19173.5	16696.1	5533.86	3927.68	18045.9	15019	7514.56	8582.86	31355.7	10776.3	18884	3210.67	2311.73	4335.23	1429.12	1092.13	5181.87	2630.22	871.311	637.304	2114.74	1014.31	1214.61
130	M247T810	4.85408	4.79842	0.000350909	247	247	247	13.4962	809.774	807.722	811.085	20	8	12	66902.4	50092.8	54328.6	44137.3	77050	219222	1410.72	120710	89866	1592.76	144674	213223	570407	253416	733491	352851	262801	819392	835421	228708	266079	391621	385423	158378
131	M125T719	3.96734	4.72294	0.000356245	125	125	125	11.9864	719.186	718.539	720.414	6	0	6	2459.77	4703.23	10582.4	2187	3975.45	4612.37	4240.62	11758.4	17260.6	4151.93	5335.89	5068.21	20682.5	10610.3	36841.9	18032.8	26705.5	55351.2	27056.1	16615.7	36531.4	20150	26983.8	7289.04
132	M147T379	5.06987	4.97244	0.000362123	147	147	147	6.31993	379.196	376.272	382.307	11	0	11	228755	494333	453097	84025.4	491002	613043	304070	312792	334925	215807	678550	530098	2.69277e+06	1.36735e+06	2.93946e+06	1.50513e+06	1.22164e+06	3.23525e+06	4.5266e+06	1.18733e+06	1.77398e+06	1.45599e+06	1.35919e+06	769028
133	M225T1625	1.62719	-4.62103	0.000366928	225	225	225	27.0786	1624.72	1623.35	1628.66	15	12	3	34800.5	60286.8	55060.7	32221.6	45919.4	46392.8	71732.9	38046.1	49334.5	74662.6	46767	44234.9	28212.3	33527.3	34078.5	28174.5	37905	41763.7	27542.2	28378.8	29706.7	31260.4	24736.9	23116.7
134	M195T1620	2.12487	-4.76764	0.00036714	195	195	195	27.0009	1620.05	1617.99	1621.42	10	10	0	34304.5	55058.1	56091.9	25867.5	37674.9	44807.2	69143.1	36665.1	44500.5	90143.5	40812.1	38824.2	18026.6	22192.6	26366.1	22656	25050.2	36943	23428.2	18990.1	20262.4	18769.9	17640	19758.7
135	M117T1037	2.32102	-4.43512	0.000367894	117	117	117	17.2884	1037.3	1031.9	1048.39	24	12	12	1.47435e+06	2.59977e+06	2.15887e+06	904478	955478	1.7202e+06	2.89066e+06	1.42273e+06	1.88589e+06	3.19597e+06	1.39998e+06	1.68918e+06	614408	700648	1.07303e+06	440918	431178	1.85101e+06	842669	487141	597376	844329	702628	1.02145e+06
136	M202T560	5.96912	-4.83336	0.000370814	202	202	202	9.33773	560.264	559.978	561.184	8	8	0	42605.8	107686	142632	20515.9	29393.6	44208.8	83444.6	43744.7	117654	117646	31792	92383.9	18293.2	13848.9	31344.8	5110.37	7126.43	12656.8	34298.3	7840.25	2844.32	6459.9	4262.25	2285.54
137	M473T1669	8.32383	-5.01811	0.000371053	473	473	473	27.825	1669.5	1668.86	1763.31	15	12	3	25545.1	50916.8	38073.3	18551.3	22431	33504.5	65420.2	16288.8	45588.1	91741.4	16520.6	27334.8	3508.32	2973.6	3955.13	3083.01	5434.96	8807.51	4840.08	2376.04	3256.95	5132.65	2594.62	8328.96
138	M259T1027	3.07016	-4.57	0.000385489	259	259	259	17.1211	1027.27	1024.01	1028.4	22	12	10	128351	250393	252916	112948	44756.5	171808	300178	133158	179962	348956	118083	188135	32676.2	47116.9	65456.2	26517.1	19018.5	154970	72531.2	36908.3	48690.9	76795.8	56225.1	89325.6
139	M190T387	5.16458	4.87295	0.000387686	190	190	190	6.44503	386.702	381.231	407.475	12	1	11	28683.7	70961.2	56728.1	10013	112119	87226.8	29630.6	33846.8	41590	18470.9	98968.1	75428.2	366474	203447	415640	218577	154251	502869	631463	149436	218633	207408	258163	101200
140	M118T391	4.23378	4.83098	0.000394882	118	118	118	6.51752	391.051	385.175	398.372	9	0	9	10303.3	20138.1	17678	5169.65	32430.8	25531.5	9528.37	10458.5	13328.1	7115.57	27112.5	21376.9	86850.4	58982.3	112530	55581	36470.8	120842	145752	35059.1	52459.9	48914.9	66088	27949.5
141	M149T378	4.72006	4.91022	0.000401195	149	149	149	6.29475	377.685	376.272	381.072	7	0	7	64747.5	152082	113717	27811.3	128494	151559	83887.5	85242	83517.7	61925.3	166969	138305	629259	325838	771109	339439	281993	940606	994769	279900	391602	362020	432436	190082
142	M66T376	4.31505	4.90744	0.000411855	66	66	66	6.27402	376.441	275.348	380.12	18	6	12	10244.6	24015.8	18705.5	8114.19	16019.9	24118.9	18167.3	14258.4	14189.2	11969.4	26508.3	21874.3	95154.8	45455.1	106247	51274.1	46682.7	135998	158116	42714.3	63962.1	56255.4	64804.1	31668.3
143	M130T1031	2.41231	-4.35327	0.000416456	130	130	130	17.1827	1030.96	1029.1	1037.63	15	10	5	290914	553915	492116	223131	190655	376880	562222	305063	458724	774880	312378	383155	119132	142087	188054	93151.8	83893	432951	185241	104776	129284	175033	156226	231377
144	M232T743	9.05459	4.84784	0.000424997	232	232	232	12.3762	742.574	740.918	745.264	15	3	12	13655.3	21517.7	19199.3	11083.5	26410.3	130633	1931.83	55076.3	89675.7	1855	28404.7	44558.9	356869	137913	781919	224642	278152	552069	474895	156449	210436	204510	540895	101496
145	M246T810	4.62412	4.61518	0.000428417	246	246	246	13.5043	810.256	809.423	811.085	22	10	12	332496	214921	268589	209738	270626	1.12655e+06	1223.34	539052	326705	1426.01	593236	1.12443e+06	2.61032e+06	1.09757e+06	3.56405e+06	1.85101e+06	944867	4.13099e+06	2.54068e+06	1.04134e+06	1.35512e+06	1.50447e+06	1.72328e+06	798520
146	M307T1041	5.62235	-4.87289	0.00043213	307	307	307	17.3524	1041.14	1020.57	1121	23	12	9	219422	557004	601009	131739	189601	273183	623688	169670	422330	806363	254427	292441	53441.3	42585.7	61460.9	47734.1	35406.9	156555	82720.8	44447.5	53178.6	55779.9	93757.8	80577.9
147	M117T378	4.99565	4.84081	0.000451703	117	117	117	6.30229	378.137	376.272	382.369	8	0	8	48611.5	118007	86729.8	17170.1	118549	125556	74375.3	63076.1	67803.2	51184.4	141345	115436	540722	290350	621480	293068	235350	807164	924517	236807	338460	307771	369323	169739
148	M339T1619	1.99962	-4.49796	0.000456977	339	339	339	26.9754	1618.52	1567.13	1624.98	16	11	5	47884.2	79351.3	63932.4	26380	80464.1	49256.7	97908.3	40457.8	68789.3	97042.5	43358.5	73354.8	24582	28834	51138.6	43315.6	30984.4	45469.7	22729.6	26363.1	26784.3	24986.5	30393.3	28581.1
149	M197T1623	3.39413	-4.32838	0.000468965	197	197	197	27.0536	1623.21	1553.45	1625.14	14	11	3	32552.3	62905.1	84111.2	29665	42795.9	53875.3	90863.7	44755.1	60634.6	134796	53614.7	35744	14939.6	25777.7	21043.1	14023.4	15222.4	65833.3	12147.1	9623.2	8217.03	6586.09	9958.61	10619.3
150	M114T719	4.39708	4.68216	0.000471162	114	114	114	11.9863	719.178	717.312	813.326	20	7	12	8882.27	16830.5	24085.4	5538.29	13740.3	26502.9	2153.98	29693.5	34209.9	1938.96	15141.3	25103.6	50907.7	37191	96566.9	53472.7	69599.8	182069	105458	49737.9	85948.5	56300.6	81092.6	27871.6
151	M175T374	5.7482	4.80433	0.000494174	175	175	175	6.23892	374.335	373.708	374.624	7	0	7	4388.55	13652.1	8346.53	1541.74	5279.65	11779.5	9231.93	6824.02	5674.62	6946.34	14289.5	10857	61497.2	24246	60385.1	32552.7	25782.1	98491.1	101803	26877.9	40091.8	34302.8	41718.1	20240.1
152	M130T717	5.26634	4.68735	0.000498809	130	130	130	11.954	717.24	716.572	719.808	8	0	8	22262.2	56751.6	76250.7	14376.8	27484.6	56112.2	9523.9	87570.6	126391	9992.54	40373.9	59996.5	212451	111570	325520	159021	232765	643424	377979	157112	333474	171994	260240	106249
153	M350T810	4.82635	4.53426	0.000499823	350	350	350	13.4951	809.706	807.875	810.698	10	2	8	1793.39	1405.47	1782.28	1346.18	2667.69	10401.5	45.3229	3724.28	3339.46	108.653	5062.59	8467.62	19282.1	10346.7	30178.4	16371.4	9801.11	26016.1	33034.4	5891.39	8864.9	14513	13716.4	5735.12
154	M74T722	2.93818	4.56632	0.000519793	74	74	74	12.0405	722.428	719.967	726.004	7	0	7	94397.4	168023	164270	55085	136389	213188	60836.7	175076	224353	59295.3	130470	200653	387743	228756	598165	302765	380507	879917	591495	268476	404669	303953	430150	165541
155	M177T560	4.77198	-4.65619	0.000520598	177	177	177	9.33795	560.277	559.922	560.865	10	10	0	86320.3	235687	256514	48006.2	78298.9	92953.1	175728	67300	180680	289645	104818	99865.6	49007	40368	64252.8	11882.5	17546.9	37876	61880.9	21217.3	15662.7	12457.3	14100.5	13308.9
156	M196T1626	3.20162	-4.71606	0.000526712	196	196	196	27.0992	1625.95	1624.05	1632.31	8	8	0	12834.2	31098.2	30825.2	10464.9	17003.1	19520.2	34557	16381.7	24719	53430.6	19722	17860	5014.48	7556.83	8252.05	6219.03	9886.17	12632	6964.44	5802.31	9136.13	5002.26	5880.25	7738.4
157	M248T809	4.44865	4.57757	0.000538572	248	248	248	13.4803	808.82	794.003	809.855	20	8	12	28022.6	22618.1	41856.4	26662.9	32087.4	94126.8	999.066	58993.7	45652.7	678.473	66513.1	90698.7	234882	102587	319129	140329	121514	360903	366842	95304.9	109011	171712	171375	70373.6
158	M88T719	3.95413	4.72594	0.000539862	88	88	88	11.9846	719.076	718.41	721.003	9	0	9	2236.93	4291.95	5659.99	1431.98	3014.42	4177.88	4545.85	5224.82	6537.98	3974.39	3260.36	4801.5	12042.3	11245.6	17688	9746.66	18978.5	39992.4	21793.1	12399.4	16832.6	11067.4	16890.7	5700.84
159	M499T1302	5.23502	4.60728	0.000555309	499	499	499	21.6925	1301.55	1288.95	1305.63	9	0	9	1664.38	3947.17	4397.68	460.191	485.634	2987.39	786.602	1194.11	2150.33	519.072	2474.24	519.348	6747.38	2764.96	8718.89	1972.02	15583.3	17330.2	10639.6	10912.6	17650.8	6701.35	11504.3	2478.53
160	M103T1029	2.26669	-4.17051	0.000561451	103	103	103	17.1571	1029.43	1027.66	1032.09	17	12	5	262425	550831	501793	177749	156886	327188	514529	279467	439376	550558	244820	354981	105268	138090	181853	83162.9	89144.5	411263	186665	95616.7	134304	156651	143866	197890
161	M128T814	5.36363	4.56384	0.000587284	128	128	128	13.5588	813.525	811.866	821.841	8	7	1	130105	73080.9	83385.4	79116.4	85783.4	310581	7097.79	150772	107767	6820.8	284909	365756	1.12247e+06	440748	896668	606414	318007	1.59786e+06	1.5192e+06	455218	502806	579284	775713	224267
162	M254T1623	5.10368	-4.6143	0.000589706	254	254	254	27.0486	1622.92	1621.35	1624.22	15	11	4	45274	111526	72947.7	29270.8	49755	69250.6	127884	22055.8	75187.4	148412	24995.7	56597.4	9713.53	12049.5	14541.1	15851.9	27457.1	35272.4	8099.11	7005.46	8689.42	10471.1	8264.8	5830.9
163	M239T1035	2.40933	-4.28159	0.000590364	239	239	239	17.2441	1034.65	1029.1	1037.9	13	9	4	39970.8	77492.3	88946.3	41592.8	29729	48891.8	91990.6	40273.4	69597.9	118846	48872.2	57822.8	17472.3	21899.3	37984.5	17674.5	14490.9	59751	32594.8	15932	23516.9	22712	18814.7	30117.9
164	M234T743	5.28658	4.69699	0.00059041	234	234	234	12.3783	742.697	739.733	746.16	9	0	9	4380.28	8154.51	6459.21	2367	4423.76	7862.42	2659.67	7540.16	10843.7	3210.93	6104.82	6865.98	33011.6	15799.5	70346.1	16497.9	29495.9	55559.1	30888.1	17087.8	20800.2	21619.8	51502	12064.7
165	M248T1051	4.86937	-4.66287	0.000593127	248	248	248	17.5133	1050.8	1042.5	1052.13	7	7	0	30516	65288.3	70715	22786.1	24777	28295.1	75415.7	26465.7	51762.4	110388	31739.3	30655	7231.39	8438.84	12179.5	7687.6	6143.56	22887.3	13915.4	6343.37	7798.47	7989.96	8956.18	7240.93
166	M247T1050	5.81933	-4.68242	0.000596942	247	247	247	17.5	1050	1042.5	1052.13	12	12	0	71747.7	185993	172618	60656	61557.1	71169	192153	63160.5	126847	282299	76883.4	70874.4	15256.4	17607.7	23921.1	15127.4	10687	49214.2	32428	11551.8	16198.5	16735.8	18628.9	19399.8
167	M314T1062	2.21199	-4.25959	0.000599471	314	314	314	17.704	1062.24	1060.97	1062.7	23	12	11	128256	198843	165215	64720.1	96744.8	121877	234773	113683	133800	257010	111154	111039	71432.2	72528	114581	46436.8	52179.9	126984	69443.8	44228.5	35326.9	48018.2	50785.9	53371
168	M404T1320	3.38653	4.64152	0.000603037	404	404	404	22.0009	1320.05	1317.45	1323.62	6	0	6	2307.93	3828.28	4177.49	1873.85	2246.71	2702.17	3726.1	4855.76	4784.35	2984.98	2602.22	2408.58	7064.56	2863.27	10023.6	5725.25	22346.3	10504.9	12975.1	13501.4	16344.4	8374.38	15885.5	4767.43
169	M368T1671	4.50145	-4.5766	0.000641452	368	368	368	27.8468	1670.81	1668.57	1708.1	14	12	2	23270.6	42600.2	17865.4	12718	25269.5	32303.8	43112	8768.4	31470.9	67066.7	11103.7	29174	3526.54	4451.54	11228.9	15535.7	5011.85	5611.62	5642.14	3940.8	5347.9	5445.85	5350.38	5487.22
170	M103T560	4.82639	-4.53232	0.000663876	103	103	103	9.33301	559.98	558.526	560.813	16	12	4	324645	844980	1.07491e+06	172795	312039	322502	750188	267611	585200	1.13875e+06	448246	384399	175326	154265	230660	50640.5	58784.4	181798	235749	73296.8	60540.1	52027.7	56148.6	43689.1
171	M59T560	2.0047	-3.94632	0.000701341	59	59	59	9.33297	559.978	559.363	564.361	17	12	5	273616	454418	480795	169163	244432	265214	424337	213559	372604	505545	357432	291832	217828	185707	296501	96557.5	95672.5	365814	279851	113013	105019	90798.8	99496	75459.7
172	M198T1625	3.25872	-4.52958	0.000704546	198	198	198	27.0856	1625.13	1624.1	1626.99	9	8	1	11735.1	47638.9	31516.7	17616.6	16092.6	20234.7	58990.2	16964.9	30397.2	52152.2	22638.2	32612.5	8673.34	10278.9	10506.3	8007.84	14175.8	15352.9	6420.18	5983.14	9059.78	9887.37	6400.78	5293.77
173	M238T1623	2.25193	-4.29615	0.000710872	238	238	238	27.0507	1623.04	1621.57	1628.66	14	10	4	11230.8	30973	22207.7	8798.39	13408.9	16257.1	32057.8	13008.9	18901.3	33713.4	18682.1	25468.9	7518.8	8513.32	11457.1	9168.28	10491.3	14826.9	7163.76	7410.3	6402.09	15043	5544.31	5126.87
174	M313T1062	2.09772	-4.17584	0.00073452	313	313	313	17.7047	1062.28	1061.47	1062.79	24	12	12	294141	674205	421856	230628	267324	427839	728770	494466	541130	744271	300417	390990	237496	307383	432805	193476	196768	258211	227130	177880	153067	198152	127683	119486
175	M348T1298	12.4152	4.4974	0.000747565	348	348	348	21.6408	1298.45	1295.99	1299.26	11	2	9	643.819	2491.35	12143.3	541.68	1625.42	1801.17	1404.64	25600.3	47561.6	1538.21	2424.26	1778.6	43279.9	11675.6	79366.4	42223.9	213344	64689.6	134481	144437	221729	68532.3	171110	41113.7
176	M104T1029	2.34331	-4.10685	0.000752655	104	104	104	17.1433	1028.6	1025.9	1031.5	10	9	1	14095.9	41145.1	39717.7	15974.6	12954.4	19212.1	42596.3	21425.2	27959.2	41709	24512.9	20867.8	7396.78	11831.6	10551.3	5387.69	6005.85	27903	11849.3	7564.16	9502.64	15687.1	8824.18	14981.3
177	M201T1031	1.9516	-3.90061	0.000774058	201	201	201	17.1761	1030.56	1029.1	1034.86	13	11	2	123134	125965	148040	62185	51651.2	127065	106189	97570.9	67693.4	153295	95123.8	88615	23153.9	35093.2	66362.3	24137.9	23668.3	132311	54736.9	37214.9	46195.3	71289.9	53311.4	71245.9
178	M315T1058	1.97368	-3.9095	0.000781592	315	315	315	17.6375	1058.25	1055.65	1060.89	10	10	0	35998.6	55281	52324.3	19559.9	30140.8	36213.5	61600.6	30156.4	43762.9	64434.6	33388.2	37376.9	20356.6	18998.5	36649.7	11949	15844.1	51776.9	24582.6	13831.6	12928.1	13508.1	16693	16335.9
179	M188T744	7.26053	4.52305	0.000799436	188	188	188	12.4019	744.116	741.939	746.728	8	0	8	3157.85	7050.47	6664.54	2227.18	3851.68	10749	2141.5	10901	13975.2	2351.44	5712.79	9513.97	49422.7	20742.8	111822	20620.8	42344.1	94268.1	43828.6	21941.8	45876.5	28777.1	74062.9	14766.9
180	M148T1029	2.20642	-3.97527	0.00084907	148	148	148	17.1478	1028.87	1026.78	1031.38	17	12	5	974895	1.96014e+06	1.81795e+06	788604	592171	1.28054e+06	2.07218e+06	1.08283e+06	1.69346e+06	2.47148e+06	991937	1.40148e+06	416880	520272	720983	333556	370401	1.67763e+06	751742	403908	520322	659570	568564	818837
181	M69T1032	1.95922	-4.07244	0.000849754	69	69	69	17.1957	1031.74	1030.7	1032.33	6	6	0	191696	371215	347276	138796	140475	215827	343370	200916	256124	421953	184000	241924	119733	116846	181638	83962.4	89751.2	257242	149533	97104.4	101955	125821	111196	123787
182	M129T1032	2.23861	-3.98467	0.000858688	129	129	129	17.1988	1031.93	1029.1	1039.89	24	12	12	2.60962e+06	4.73205e+06	4.08165e+06	1.293e+06	1.08774e+06	2.65783e+06	4.99889e+06	2.13917e+06	3.46255e+06	4.01684e+06	2.62277e+06	2.75823e+06	951834	1.11259e+06	1.61607e+06	589637	779053	3.40222e+06	1.66923e+06	772636	1.14914e+06	1.04505e+06	1.26549e+06	1.93407e+06
183	M88T381	5.30828	4.47921	0.000862456	88	88	88	6.35701	381.42	377.568	386.942	8	0	8	2304.48	5715.38	3688	722.446	4566.35	5856.22	3650.97	2713.58	2914.03	3109.91	6035.46	4786.05	22806.3	12846.9	31315.6	12090	12190	40710.5	47353.8	10642.2	16491	13980.4	15354	8733.79
184	M351T1301	5.54269	4.4567	0.000866407	351	351	351	21.6832	1300.99	1298.76	1309.81	7	0	7	1818.99	3077.95	4405.17	1373.66	1939.34	2601.04	3158.85	5382.02	7600.43	3282.17	2725.95	2186.32	8943.51	3509	13806.4	8199.56	35310.9	16064.5	22144.1	26689	37890.5	13003.1	27595.7	6067.6
185	M474T1669	5.45096	-4.47179	0.000871406	474	474	474	27.8246	1669.47	1667.55	1670.01	11	11	0	5558.24	9827.33	6457.23	5435.6	3105.36	5025.82	16271.9	2626.36	14145.9	15748.9	3497.02	6702.5	1102.43	735.428	1330.1	960.336	1674.68	2924.85	2007.09	861.707	1496.9	1766.33	736.116	1722.49
186	M222T808	3.70061	4.33117	0.000879542	222	222	222	13.4734	808.407	807.875	809.423	6	0	6	8579.91	10345.3	9301.42	6546.72	9545.07	26344.8	7470.87	15240.2	12562.8	4193.03	17432.9	25353.9	65159.4	26340.5	64357.1	35465.1	32386.3	103037	86071	24153.1	34619.2	39467.8	37585	17244.5
187	M116T410	3.89805	4.15153	0.000926062	116	116	116	6.8374	410.244	403.718	411.093	21	9	12	135817	236117	269202	53537.7	748222	378216	6135.72	99091.8	178893	4914.93	417145	326951	1.13899e+06	1.03698e+06	1.66988e+06	842215	407508	1.35428e+06	1.98918e+06	410469	541302	590109	860290	284769
188	M135T553	2.1988	-3.92343	0.000973271	135	135	135	9.21688	553.013	548.113	557.543	19	12	7	115419	235908	235860	74628.4	104472	132152	249898	111955	163168	264251	125072	125463	91840.7	80361.3	134707	39055.4	40186.7	132684	138040	45852.7	47746.3	43233.4	45490.7	42303
189	M76T721	2.52723	4.26372	0.000992746	76	76	76	12.0206	721.238	719.967	725.335	7	0	7	26230.9	49056.6	44960.2	18664.8	34564.4	51774.1	25231.8	49072.6	57906.6	28743.4	37338.6	49976.7	90603.8	58468.8	138951	74728	90731.5	220410	135340	69369.1	98748.4	70592.7	103370	45384
190	M396T1288	4.82607	4.0531	0.00100391	396	396	396	21.4632	1287.79	1284.38	1310.27	14	3	11	585.714	1735.89	5002.34	850.443	951.577	4966.8	460.366	14073.4	24038.6	1556.66	5948.27	2763.25	12026.5	4905.13	24437	12435.9	43315	11065.4	41045.9	32233.2	49664	14303.9	42624.5	15664.3
191	M251T1601	1.3128	-4.00513	0.00102459	251	251	251	26.683	1600.98	1583.76	1616.62	7	7	0	60102.7	82654.1	93059.7	57712.6	59672.4	64400	95872.1	75779.7	72151.9	91309.2	72013.5	64572.8	55995.8	57826.4	61258.7	50007.6	55222.1	74129.6	60267.4	51910.9	52454.7	50914.6	50810.3	56611.1
192	M364T1622	7.57718	-4.31837	0.00105008	364	364	364	27.0273	1621.64	1621.25	1622.32	7	7	0	88148.6	234353	116114	58660.1	72384.8	143799	314493	48905.5	152167	355585	55034.5	152315	9455.39	15658.2	16815.3	34889	40740.4	67555.1	12727.6	7927.39	6988.08	7727.82	10221.2	5788.66
193	M326T1286	5.91099	4.33777	0.00105112	326	326	326	21.4285	1285.71	1283.43	1299.01	7	0	7	1959.83	4595.46	7729.81	1661.53	2224.27	3651.45	2160.9	6990.87	8608.31	2924.56	2310.75	2742.03	15218.8	5811.14	22050.4	7256.94	46314.9	22128.2	46322.4	28399.4	43716	9898.13	26969.9	7038.93
194	M270T1059	2.4409	-3.92884	0.0010541	270	270	270	17.648	1058.88	1054.41	1060.83	16	12	4	32168.2	52835.1	45069.5	20933.2	10982.4	39909.5	61146.2	15029	46423.8	53513.9	21832.8	32609.7	17427.7	7270.99	15361.4	15395.3	10704.7	41522.3	17845.9	7333.65	9183.47	12736.6	11234.3	11153.4
195	M304T1303	9.82757	4.38098	0.00105624	304	304	304	21.7166	1303	1300.92	1328.45	7	0	7	999.66	5656.59	4484.79	1138.85	2000.65	2384.28	6426.47	4440.72	7933.81	4099.69	1890.2	1698.54	14949.4	4753.84	24249.6	11469.7	76501.7	43726.2	41076.2	44927	78861.7	22214.1	51078.3	10294.1
196	M349T1301	8.36845	4.32461	0.00109291	349	349	349	21.6783	1300.7	1298.76	1306.02	12	2	10	2985.02	5589.72	10844	1511.61	3118.35	4702.87	5697.83	14293	22542.7	3915.24	5158.29	3805.24	26427.1	8177.93	46384.2	23769.6	115989	38627.1	78982.9	79428.3	135881	37900.6	92121.5	20632
197	M439T1300	13.5762	4.34055	0.00110115	439	439	439	21.6728	1300.37	1296.42	1401.87	14	2	11	539.857	1226.88	6699.47	841.419	769.717	3931.76	474.297	11100.1	16406	1116.26	4536.11	3043.63	23732.2	5905.56	41701.5	22386.9	127286	32947.9	74760.4	83070.4	125710	40665.2	92648.7	17304.1
198	M147T1030	1.93083	-3.75291	0.00111214	147	147	147	17.166	1029.96	1027.66	1035.52	24	12	12	5.22624e+06	9.15674e+06	1.02703e+07	5.30951e+06	2.97173e+06	7.59527e+06	1.00949e+07	6.65093e+06	1.00435e+07	1.12755e+07	6.42161e+06	7.09144e+06	2.79119e+06	2.86736e+06	4.69593e+06	2.22853e+06	2.52708e+06	1.06624e+07	4.3847e+06	2.32223e+06	2.76288e+06	4.19313e+06	3.50012e+06	4.76822e+06
199	M440T1300	11.5966	4.32619	0.00112205	440	440	440	21.6685	1300.11	1295.52	1302.77	10	0	10	307.664	780.04	1756.45	368.841	335.569	1652.68	449.798	3160.33	5759.41	685.459	1942.35	1099.6	7428.67	1940.17	13164.3	6602.07	36821.2	10443.8	24958.4	26212.3	39674.3	11367.7	27928.8	5654.31
200	M176T561	3.00153	-3.96225	0.00113224	176	176	176	9.34765	560.859	559.934	565.037	13	9	4	31277	61445	85085.4	19164.5	27643.7	25019.6	51303.3	19443.8	62065.2	90817.5	52905.6	35332.9	19882.6	28552.9	27712.3	6956.92	7801.23	32165.1	33927.6	8970.73	5829.6	5342.01	6031.87	3899.54
201	M151T293	2.5471	4.05033	0.00115917	151	151	151	4.88065	292.839	291.688	293.315	7	0	7	27943.7	25265	40496.5	19531.1	30562.6	39559.8	6274.88	46611.8	54554.2	7020.6	39332.3	35907.1	118740	59558.2	120762	56321.1	74163	41591.3	166619	79324.6	75443.3	70843.9	55099.3	31755.4
202	M347T1300	15.8557	4.30365	0.00117447	347	347	347	21.6596	1299.57	1296.42	1303.75	12	1	11	2315.72	7269.3	30890.3	2061.09	3900.08	4810.77	2907.16	37640.1	61888	4175	4452.31	4049.63	90966.7	23984.8	169982	80089.3	486427	123322	250211	326316	493960	151154	376780	64557.5
203	M324T1290	7.22287	4.10437	0.00118842	324	324	324	21.5052	1290.31	1286.39	1295.36	12	3	9	525.477	949.917	7416.46	412.772	777.69	938.343	846.635	10792.9	20387.6	936.207	809.922	866.627	10413.7	5440.3	20073.9	9391.61	48631.2	22785.7	46532.5	33919.4	63446	10688.2	42643	15834.4
204	M438T1298	12.8234	4.27647	0.00122317	438	438	438	21.6389	1298.34	1293.45	1314.95	15	4	11	1027.65	1754.73	10644.5	1619.61	1328.94	8447.31	683.034	16204.7	30528.2	2180.11	11642	5398.8	39649.1	9141.73	71313.6	36887.3	214670	57192.6	131774	135070	220970	65370.1	158691	32098.3
205	M465T1272	7.15485	4.22393	0.00124272	465	465	465	21.199	1271.94	1270.99	1272.19	8	0	8	431.963	1204.45	2784.37	166.292	403.819	1433.25	301.694	1929.03	3631.03	631.031	837.251	671.385	6379.85	2263.61	13741	2597.79	14618.7	5843.87	22431.4	10709.2	9388.74	5507.01	6735.93	2995.74
206	M437T1300	20.4373	4.26603	0.0012778	437	437	437	21.6623	1299.74	1296.91	1301.89	13	2	11	1091.76	3959.91	24342.1	754.139	1931.02	6299.18	828.765	31680	51260.2	1794.93	3557.83	3218.49	87825.4	18127.7	163707	83458.9	518064	128056	271899	311435	511187	153516	361539	62718.8
207	M185T1055	1.97555	-3.9088	0.00136073	185	185	185	17.5774	1054.64	1054.01	1055.65	7	6	1	84009.9	125296	100729	36398	50046.1	74255.3	130765	64885.7	80238.7	142264	60008.1	62833	45579.5	48923.1	58225	29311.8	34490.5	80151.8	48765.1	30217.8	29251.7	40538.1	34268.4	32403.5
208	M236T1354	2.15396	3.71931	0.00142794	236	236	236	22.5641	1353.85	1352.01	1421.2	19	7	12	24880.5	60687.6	24010	21626.7	38357.4	21441.4	11763.6	12091.7	26582.1	7702.96	29524.9	11600.7	43651.7	32512.4	66254.5	38309.5	31199.9	103169	81018.1	43223.4	52216.8	37606.5	54096	41971.2
209	M142T947	7.03473	4.20715	0.00142804	142	142	142	15.7894	947.367	940.145	949.7	9	0	9	12372	28621.6	19398.1	6166.05	11903.7	25792.5	12065.6	13843.9	14212.5	13757.2	13866.5	18758.8	148640	123601	211947	79346.6	38581.1	270101	187248	61426.6	39417.2	73549.4	96422.5	11654.3
210	M179T528	3.89765	-4.079	0.00149084	179	179	179	8.7947	527.682	525.074	532.917	11	10	1	42927	107981	101835	17553.9	21944.9	38541.4	126897	54355.2	62185	135468	32302.7	57737.7	22920.2	24162.5	37796.4	8700.93	9465.2	22828.4	26210.6	10104.2	11661.2	10085.9	9483.02	11763.7
211	M156T739	2.80871	3.87448	0.00153053	156	156	156	12.3147	738.884	734.802	810.577	21	9	12	327998	333932	453966	212203	663213	792679	10943.3	488894	305044	10766.3	541232	725702	1.48645e+06	768086	2.06779e+06	995854	662836	2.24542e+06	1.7734e+06	793731	602207	938806	919032	415183
212	M511T1307	5.16277	3.84284	0.00153723	511	511	511	21.7914	1307.48	1305.55	1354.97	8	1	7	126.343	888.765	2639.79	96.8415	302.493	612.733	62.9797	4345.37	7636.84	96.9133	590.417	552.902	3776.75	1263.04	8000.33	2616.29	13057.6	4547.54	14881	9782.96	14732.4	4827.89	12716.7	2481.52
213	M318T1073	6.98787	-4.11647	0.00160016	318	318	318	17.8876	1073.25	1044.22	1115.56	20	12	8	571112	1.5801e+06	1.78164e+06	389653	577026	652448	1.57426e+06	471270	937999	3.04961e+06	816566	663056	99699.7	102539	163917	123230	59853.4	432959	237027	88461.3	126027	119848	196487	119583
214	M473T1327	5.47237	4.07689	0.00170949	473	473	473	22.1193	1327.16	1324.17	1348.84	6	0	6	1489.15	3582.33	4190.54	775.502	1273.39	1762.97	3546.58	3469.45	5220.04	3525.48	1852.28	2386.85	22078.3	7037.72	22576.5	6367.98	15336.8	7746.16	41640	18373.1	11655.5	6935.77	15767.2	5481.07
215	M466T1329	7.0975	3.94691	0.00174219	466	466	466	22.1523	1329.14	1317.01	1337.39	7	1	6	355.118	1921.04	2101.93	313.107	483.02	670.17	373.534	3445.87	8543.56	590.813	418.754	584.548	2678.41	1645.41	5711.64	4122.5	18461.4	20755.1	12147.9	17540.2	22655.7	8697.33	23670.9	2454.39
216	M149T1030	2.00057	-3.61399	0.00176538	149	149	149	17.1606	1029.64	1027.66	1033.77	24	12	12	1.49202e+06	2.9594e+06	2.95129e+06	1.18614e+06	865515	1.78874e+06	2.98646e+06	1.71623e+06	2.45637e+06	3.4986e+06	1.5101e+06	2.06689e+06	752412	880393	1.19456e+06	531144	650491	2.76732e+06	1.24976e+06	684237	857817	1.02803e+06	965688	1.1734e+06
217	M458T1669	15.3327	-4.09273	0.00177062	458	458	458	27.8222	1669.33	1668.86	1669.88	11	11	0	10394.8	31150.6	16726.8	5306.21	9116.72	20652.2	36232	7147.12	21031.3	59990.6	7226.41	15916.6	643.361	895.225	1117.1	1121.53	1378.15	1962.4	2540.88	859.622	1230.56	787.699	967.632	2206.86
218	M258T732	2.35336	3.71416	0.00179973	258	258	258	12.2063	732.378	726.45	739.768	18	8	10	32847.5	46771.3	41514.2	21270.8	61460.1	78902.2	426.827	55059.8	47716.5	683.059	52375	64536.4	105696	63755.2	161482	74415.7	91996.5	204110	134556	66894.4	70756.6	81178.1	94547.4	35681.3
219	M308T1081	7.73762	-3.99682	0.00180142	308	308	308	18.011	1080.66	1027.34	1092.79	13	12	1	51520.8	232277	123017	41886.8	44207.6	64347.8	143340	48112.8	100739	287718	59250.4	89361.8	6581.08	5227.27	12537.9	6605.53	6818.34	62550.3	14919.5	6121.16	6092.24	5914.32	13005.5	19799.2
220	M397T1287	4.41356	3.85911	0.00184672	397	397	397	21.4557	1287.34	1285.19	1288.62	8	0	8	763.117	1787.14	3423.64	504.453	1165.75	3171.6	849.491	6283.46	10854.4	1625.4	3241.2	2270.98	6391.17	2737.5	11527.2	5224.61	20127.4	6685.76	23114.8	17671	30252.5	7155.55	19846	7892.78
221	M441T1702	1.42934	-3.60332	0.00194826	441	441	441	28.366	1701.96	1700.67	1705.33	17	11	6	22664.1	20699.9	22522.6	12618.6	18720.7	16842.8	10724.6	20026.1	18967.4	16272.5	19985.2	10334.3	12698.3	13521.7	17856	12077.5	7766.76	15272.1	8544.55	11233.6	13114.8	11805.2	12555.8	10739.5
222	M306T1097	6.46048	-3.89134	0.00200729	306	306	306	18.2865	1097.19	1028.21	1118.13	19	12	7	529458	2.02551e+06	1.64349e+06	390769	543284	615622	1.70461e+06	522623	1.18212e+06	3.14825e+06	767082	686894	95371.9	67661	228767	90502.3	41900.4	822139	249005	53207.1	56025.9	111286	194816	119147
223	M507T1358	17.8192	4.00835	0.00201181	507	507	507	22.6297	1357.78	1356.24	1358.1	8	0	8	745.75	854.025	2488.43	450.219	834.739	736.327	502.813	5101.24	5071.17	339.158	765.676	1135.27	12721.5	3153.33	16206.7	14484.4	81468.8	13157	35852.4	26996.5	43057.5	21900.9	58806.8	11201.4
224	M264T962	2.56295	3.76258	0.00209495	264	264	264	16.0334	962.005	961.097	962.904	9	0	9	12123.3	16383.5	21772.8	10982.7	22123.3	16961.2	820.705	20945.6	16415.3	982.461	21448.3	15015.4	35062.5	21708.9	52196.9	29409	16418.1	71073.7	69923.1	36624.2	18950.7	34457	51757.3	13432.4
225	M104T560	4.33511	-3.93129	0.00209884	104	104	104	9.33226	559.935	559.334	560.813	16	12	4	30716.9	84592	131157	21243.9	27775.2	28139.9	76333.3	26446.7	66511	115435	46724.8	25963.4	19065.9	16309.3	20399.1	7753.83	7706.86	24278.1	21262.3	10410.7	7662.05	6943.01	8660.39	6646.83
226	M132T1041	2.07038	-3.70054	0.00210866	132	132	132	17.3473	1040.84	1033.11	1047.01	6	6	0	60733.1	82757.5	107017	35348	33945.1	56985.7	81769.6	44757.8	66979.9	122797	42947.8	41904.8	27138	34584.2	37636.8	18354.1	18229.7	65870.9	34779.8	20141.2	28090.2	28127.6	29440.7	33356.1
227	M218T1033	3.37747	-3.69949	0.00216369	218	218	218	17.2129	1032.77	1029.1	1043.37	16	12	4	1.29879e+06	3.90518e+06	3.53122e+06	1.15302e+06	1.02847e+06	1.46993e+06	3.01025e+06	1.09001e+06	2.23793e+06	5.25682e+06	1.6319e+06	1.45978e+06	374430	403178	649584	315238	315695	2.45267e+06	719980	337500	438818	616696	642978	749087
228	M377T1184	16.7382	3.94887	0.00222789	377	377	377	19.7251	1183.5	1183.03	1184.15	9	0	9	300.509	1124.66	4067.73	127.112	651.735	701.693	473.582	1676.48	3166.64	684.05	648.404	435.947	10432.4	4157.1	17485.4	10460	25205.7	9240.24	59181.1	18330.7	39248	10926.8	26411.8	4236.06
229	M117T1167	1.58981	-3.45354	0.00230201	117	117	117	19.4426	1166.56	1164.62	1168.03	24	12	12	986129	1.3809e+06	1.1518e+06	575112	794949	830217	1.53577e+06	874629	1.01864e+06	1.37271e+06	834157	895100	739123	620279	1.08141e+06	491058	527524	1.18874e+06	698402	455659	408667	487544	506362	500647
230	M216T1042	2.89682	-3.73983	0.00232232	216	216	216	17.3619	1041.72	1033.46	1059.15	10	10	0	43241.2	118529	113673	22426.5	32673.9	50765.7	101333	37878.2	89993.4	156830	53336.1	55623.4	12417.9	17599.1	28202.9	13142.8	15807.7	66219.2	31118	20718.8	29192.9	20079.7	23819	24187.6
231	M84T743	2.85705	3.6774	0.00235323	84	84	84	12.3864	743.187	739.103	804.825	22	10	12	290366	590493	323612	214401	346647	868012	44442.8	453406	359509	44595.8	446661	845352	1.1798e+06	686817	1.61821e+06	830011	694140	2.45411e+06	2.35646e+06	678967	759178	972320	1.00518e+06	557212
232	M89T1028	1.86342	-3.46626	0.0024615	89	89	89	17.1365	1028.19	1025.9	1031.7	24	12	12	190775	372071	351515	155029	122832	231271	395485	231475	310087	436594	185328	250107	105950	125059	173439	71926	89011.9	349045	160010	97155.4	128942	131147	125007	178058
233	M159T1029	2.17808	-3.60413	0.00246496	159	159	159	17.1508	1029.05	1024.9	1039.89	22	12	10	107085	260398	252060	90293.5	63988.5	129083	260772	134927	170611	286614	94933.5	143455	52222.2	67890.5	84123.9	43227.3	47796.2	181831	89128.7	53766.5	63461.5	74785.6	70485.7	86867.3
234	M400T1410	2.90455	-3.62922	0.00247877	400	400	400	23.5061	1410.36	1410.03	1411.31	24	12	12	1.21025e+06	1.84631e+06	1.90581e+06	545475	777805	1.07192e+06	3.48838e+06	1.22736e+06	1.60037e+06	2.90729e+06	644557	1.37404e+06	583467	404902	938321	301326	298879	1.56976e+06	703942	298729	284741	394625	346688	278221
235	M441T1296	16.7361	3.8822	0.00248852	441	441	441	21.6047	1296.28	1294.42	1313.84	11	0	11	958.844	1322	3711.46	826.724	1377.29	1444.28	871.932	7416.7	11525	1587.84	1537.2	1204.79	15920.8	3690.7	26712.9	16009.3	113630	26192.1	48006.5	71249.7	115484	32174.6	83394	12948.3
236	M508T1358	3.79998	3.51217	0.00258049	508	508	508	22.6271	1357.63	1357.04	1438.49	11	3	8	331.985	13594	1328.28	203.293	309.412	8282.03	283.996	2744.47	2682.57	229.186	482.128	7557.91	6439.1	1562.06	10867.9	7686.79	27677.3	5129.34	19819.6	12571.7	17103.2	11454	18988.7	5210.64
237	M150T1029	1.94525	-3.41409	0.00268359	150	150	150	17.1476	1028.86	1025.9	1033.97	15	11	4	167226	347986	378258	145796	119071	219044	376870	213593	293101	439277	199433	252982	101345	112387	145017	69826.4	69167.6	362148	158565	84054	103714	130041	122277	162140
238	M442T1297	13.6493	3.83354	0.00269794	442	442	442	21.6103	1296.62	1295.06	1298.81	8	0	8	463.757	1022.39	1661.03	385.334	641.317	737.839	541.55	3025.31	4757.37	571.026	992.861	575.147	5578.73	1624.69	10868.1	5988.07	42954.4	9277.21	19675.7	25113.6	42668.6	11076	30095.2	4936.69
239	M601T1304	10.9966	3.82819	0.00270465	601	601	601	21.74	1304.4	1287.12	1307.11	7	0	7	29.8265	700.025	231.488	40.6154	133.798	369.311	19.5373	288.43	697.735	45.895	390.503	237.633	920.934	258.838	1910.98	911.877	6907.98	2044.67	2825.96	4987.5	6315.43	1697.11	5628	612.648
240	M67T1153	2.19375	-3.46794	0.00272147	67	67	67	19.2191	1153.14	1151.28	1159.19	24	12	12	427377	651527	641728	185722	342592	359585	803395	299462	467665	870280	317140	293457	247721	292624	440147	96257.7	152703	488348	248338	122646	113112	135011	112108	131003
241	M214T737	2.82989	3.6481	0.00273562	214	214	214	12.2813	736.876	723.85	744.214	22	10	12	21449.5	29182.3	47877.4	13265.7	39895.4	45901.4	1147.81	34889	45578.4	1348.24	50914.3	41690.7	92201.6	51543.6	148887	66418.9	67698.2	200485	146798	54002.5	64037.4	49117.3	84293	30461.1
242	M79T1151	2.11938	-3.45082	0.00276757	79	79	79	19.1887	1151.32	1150.37	1154.25	18	12	6	275048	425396	445279	130397	250456	237984	529808	210951	311604	581543	226144	194862	174261	209470	296624	68576.9	106030	334971	170046	97600.7	79125	99560.6	83528.1	82370.7
243	M81T1153	2.16161	-3.43987	0.00281081	81	81	81	19.2236	1153.42	1152.17	1157.34	18	12	6	482945	737036	747449	221610	404166	411564	914189	349037	537451	999837	379573	332807	290349	345744	523650	112118	175745	565682	298360	147532	123105	150613	135633	146652
244	M129T1165	1.67358	-3.36415	0.00287284	129	129	129	19.4231	1165.38	1162.9	1168.52	15	10	5	799445	1.17392e+06	1.04388e+06	441635	653150	685300	1.28506e+06	713758	878818	1.26922e+06	684738	696439	581243	543179	908760	364312	418831	1.01046e+06	592763	355498	314319	298532	392883	388842
245	M55T1159	1.77183	-3.38196	0.00299119	55	55	55	19.312	1158.72	1156.05	1161.71	15	11	4	292719	436508	400883	155035	245941	258215	497118	242393	309766	522656	240476	236627	213311	201639	316196	117504	141412	360280	199949	122071	109327	127433	125185	132008
246	M403T1329	2.21978	3.693	0.00304044	403	403	403	22.1573	1329.44	1316.2	1421.31	13	5	8	13071.8	12419.2	12859.3	6230.53	7507.64	10709.2	15090.6	11461.1	11744.2	15942.1	9660.37	9930.48	14540.8	16713.7	18276.6	11785	55596.6	20347.9	26355.6	27737.1	41832.1	18944.6	32434.9	18715.8
247	M337T1149	2.53172	-3.38386	0.00309486	337	337	337	19.149	1148.94	1148.1	1151.27	22	12	10	94407.9	165064	161139	35065.4	60756.5	83932	176380	47683.1	106550	181485	69621.1	61986.2	43119.2	74769.9	100330	9862.32	23767.7	112256	40585.7	23068	14104.1	20294.2	15288.9	13946.1
248	M80T1150	2.29421	-3.38859	0.00315223	80	80	80	19.1629	1149.77	1148.99	1151.43	22	12	10	113384	187100	190555	48889.5	101839	99539.4	234873	83563.3	134607	252207	93440.7	77715.3	65132.8	85775.7	126484	20123.1	37845.6	146326	70268.5	34809.2	27624.1	32523.7	28645.1	29573
249	M138T1151	2.23185	-3.39119	0.00318121	138	138	138	19.1796	1150.78	1144.63	1151.91	15	11	4	15822.1	28210.9	30918.2	6120.8	13184.7	16035.8	33219.4	10988	18424.3	31126.6	12285.1	13911.7	10012.4	10979.6	17222.2	3876.03	5498.62	21595.1	9957.48	4993.01	4130.02	4627.02	5360.55	4912.35
250	M95T1155	2.05191	-3.36588	0.00332146	95	95	95	19.2495	1154.97	1153.06	1162.52	23	12	11	351686	539302	535352	163505	297163	294375	666534	256447	387328	711151	273489	262568	221361	241503	383100	100493	138912	427809	217016	123265	102659	124557	108675	120161
251	M126T781	4.17156	3.65405	0.00335223	126	126	126	13.0211	781.265	718.41	790.493	7	1	6	3487.11	10450.8	16940.3	2783.33	5785.68	7532.93	6896.17	13044.5	20666.7	7543.15	5723.92	8017.85	37884.4	25927.8	61078.1	20941.4	28562.9	109337	56449.4	23098.5	31678.5	19252.8	27646	12310.5
252	M164T559	2.31826	-3.40553	0.00344273	164	164	164	9.31775	559.065	552.447	560.3	16	12	4	35827.2	93677.1	78370.1	24253.1	32918.2	32804.4	46576.1	24222.7	52450.9	68542.5	28995	26343.8	24951.6	16734.6	37314	11802.6	11209.1	42098.3	36389	11605.9	11332.3	10153.1	12187.1	9304.06
253	M121T1152	2.30449	-3.3695	0.00351007	121	121	121	19.2045	1152.27	1150.37	1158.04	24	12	12	138308	227243	232637	58929	115272	110644	281301	96979.6	150241	303840	105160	96402.6	76121.3	96474.9	155642	28242.2	47052	158037	82817.6	42441.7	31755.7	41160.3	33399.3	38693.5
254	M105T1152	2.01916	-3.35403	0.00356121	105	105	105	19.2046	1152.27	1151.51	1152.81	7	6	1	74352.7	113927	115881	36848.9	62986.8	65966.1	140375	54940.5	89454.5	159465	58890.1	54311.7	47812.8	57963.4	78618.3	22044.6	31294.6	89332.7	50218.5	27757.7	24590	27938.6	24705.4	26548.9
255	M237T1625	1.65293	-3.28818	0.00357981	237	237	237	27.0904	1625.42	1622.46	1629.04	22	11	11	47125.1	83828.2	64502.3	31016.1	53503.6	62262.9	82201.9	43998.5	58165.4	97034.4	59304.2	36211.9	29337.3	41832.6	71269.4	28233.4	40909.3	50210.1	45850	32786.6	23335.8	30629.6	27944.3	12740.9
256	M98T1163	1.76184	-3.28956	0.00370823	98	98	98	19.3819	1162.92	1159.94	1165.67	21	12	9	99894.3	151130	157797	51977.9	84294	91848.2	170184	79753.4	111308	178952	87822	79044.6	74903.9	70470.1	111617	40819.3	48939.6	129064	67350.9	43935.6	39484	45265.1	43680.1	47313.3
257	M78T1150	1.99835	-3.32285	0.00376277	78	78	78	19.1607	1149.64	1148.74	1150.58	15	11	4	53010.8	84541.2	77833.5	25083.9	46616.1	43345.7	91032.2	40478.6	55784.9	114451	43043.4	38363.4	33623.5	40053.2	58684.4	15317.8	21424.8	59744.2	35405.3	21120.9	16688.8	21653.7	18669.9	14701
258	M399T1411	1.84557	3.23894	0.00377791	399	399	399	23.5169	1411.02	1410.03	1412.97	24	12	12	395025	1.4119e+06	616393	365276	389310	461302	1.20336e+06	798145	114201	922259	1.62591e+06	629237	1.24861e+06	1.43172e+06	2.50592e+06	1.06678e+06	1.06909e+06	1.76774e+06	2.03344e+06	1.14187e+06	950089	1.07768e+06	1.27584e+06	916412
259	M54T1150	2.04125	-3.28829	0.00380259	54	54	54	19.1735	1150.41	1149.23	1152.35	18	12	6	37424.3	57358.7	52073.8	17313.4	30914.7	32065.7	73648.6	27329.9	41680	74759.6	28738.4	29091.8	21382.7	26804.8	37457.9	10396.3	15279	49912.4	26055.6	13787.7	11368.1	13249.9	10441.6	9987.4
260	M93T1153	2.1236	-3.29973	0.00386396	93	93	93	19.2106	1152.64	1151.28	1159.19	23	12	11	174979	280214	282181	84650.9	156358	151426	358587	126864	206591	389900	145966	133032	112008	133850	196130	46116.9	69591.2	227795	116407	54456.3	51279.7	62843.7	47986.6	54426.5
261	M107T1152	2.16476	-3.29444	0.00389516	107	107	107	19.2056	1152.34	1150.61	1156.46	21	12	9	106988	164019	177496	48612.7	90678.8	91235.3	208918	71285	120610	228380	81519	76691.6	66721.6	78993.3	111739	24431.4	36948.4	137050	68024.4	33358	26823.8	34240.2	28709.5	30371.3
262	M92T1150	2.15339	-3.30336	0.00392853	92	92	92	19.1615	1149.69	1148.1	1150.28	17	12	5	25526.9	41108	38960	11774	23208.9	21457	55597.9	18451.9	31157.7	53935.4	18947.5	19166.4	14592.9	19154.4	29030.2	6243.31	10086.7	31764	16316.6	8172.66	7917.07	8212.84	7344.4	8014.08
263	M513T1301	16.8833	3.60273	0.00398904	513	513	513	21.6801	1300.8	1295.4	1305.34	10	0	10	75.3734	267.584	607.565	87.065	224.142	264.792	129.246	2483.94	4225.61	122.566	339.107	118.179	4301.33	790.105	6771.04	4257.82	29643.9	3886.56	12625.8	20360.7	33924.8	8180.24	22992.9	3289
264	M66T1150	2.11246	-3.27137	0.004026	66	66	66	19.1614	1149.68	1148.95	1150.76	16	12	4	27120.2	38332.3	39268.3	11618.8	22340.1	22530.3	52506.1	19145.7	32855.2	54350	18801.8	17741.4	15735.5	20070.5	27897.7	5912.89	9535.57	33404.2	17530	8700.78	7138.29	8191.88	7124.99	7570.2
265	M112T731	2.82908	3.55835	0.00406652	112	112	112	12.1781	730.685	720.868	807.762	16	6	10	23932.5	38528.5	36328.5	15932.2	30023.3	40504.7	16072.2	39931.3	34172.9	17081.9	27403	38449.7	85226.7	53222.3	127634	57713.5	59984.4	221517	129297	49828.2	60273.4	62197.6	75161	31777.5
266	M109T1154	2.02426	-3.24462	0.00423336	109	109	109	19.2397	1154.38	1153.06	1156.76	14	10	4	132704	199077	192886	55069.4	109053	105701	255185	96252.8	145652	262075	107915	99563.1	82345.3	94863.1	147431	35608.5	52376.9	164457	82798.1	44710.1	37259.9	44904.4	40259.7	42998
267	M96T1151	2.15028	-3.25955	0.00428076	96	96	96	19.1915	1151.49	1150.52	1153.12	19	12	7	132229	207238	221570	58619.9	109077	116167	256684	94555.1	153871	287481	97072.3	90178.4	84065.5	96593.9	145055	29206.8	46539.6	166220	79748.5	43329.1	34976.3	43342.6	34887.9	44641.4
268	M531T1303	21.4762	3.57638	0.00430073	531	531	531	21.7201	1303.2	1298.2	1304.4	6	0	6	136.297	439.952	531.441	128.758	434.033	188.219	144.989	1131.72	1976.68	189.5	255.688	156.182	3132.94	576.929	4360.41	3116.43	24430.1	4487.11	10472.1	16767.2	27759.2	6618.49	19182.4	1800.25
269	M313T1313	1.52366	3.30438	0.00431193	313	313	313	21.8795	1312.77	1308.36	1315.09	13	3	10	42547.3	58149.9	52702.5	23721.3	37925.6	27891.9	47471.4	47846.1	45504.1	55608.9	41993	31456.6	53370	35176.3	70631.7	42311.2	89530.4	83968.1	75797.8	72488.7	89969.9	42660.5	84227.7	41229.2
270	M75T1045	1.73031	-3.27475	0.0043761	75	75	75	17.4203	1045.22	1042.24	1046.09	11	11	0	1.07144e+06	1.89594e+06	1.83202e+06	733424	826502	1.14845e+06	2.21774e+06	1.137e+06	1.5793e+06	2.41547e+06	999675	1.21088e+06	795594	808151	1.14938e+06	553938	600975	1.64691e+06	985387	627911	610955	684169	720717	679955
271	M136T1150	2.40527	-3.28273	0.00438334	136	136	136	19.1589	1149.54	1147.71	1150.6	17	12	5	44471.9	73365.1	72515.3	16974.8	37650.2	38465.2	96941.9	29534.5	53825.7	104948	33512.5	26898	23780.3	33609.4	46040.2	7238.49	14725.5	53967.8	27081.7	12138.5	10419.2	12093.3	10049.4	10407.6
272	M514T1304	17.8176	3.54956	0.00442923	514	514	514	21.7383	1304.3	1300.06	1308.36	6	0	6	34.0262	72.1399	296.355	67.9646	80.5677	102.877	79.2235	1194.85	1673.81	74.6096	253.611	82.9941	1980.3	298.153	2963.51	1653.48	13287.9	1857.51	6981.93	9694.81	16880.8	3509.03	10778.5	1616.37
273	M143T1167	1.54098	-3.17487	0.00453203	143	143	143	19.4525	1167.15	1165.73	1168.6	13	11	2	127529	174219	153131	69013.1	100996	102254	199114	107311	127949	173971	102412	111776	100975	84517.7	144586	64235.3	66778.3	141974	95092.7	60576	54625.4	65976.4	67616	58687.9
274	M135T1152	2.17767	-3.22615	0.00458633	135	135	135	19.2037	1152.22	1151.44	1154.72	16	11	5	140204	222843	215783	53835.2	112359	113737	254897	95438.7	145398	299620	100728	93756.3	78989.2	97634.9	146189	28554.5	49869	171444	86368.8	42763.9	32789.8	42166.7	36994.5	35123.5
275	M175T1031	1.7452	-3.2766	0.00463252	175	175	175	17.1909	1031.45	1029.1	1038.69	16	12	4	79678.5	176493	204051	78433	51571.7	89997.3	164958	115693	169501	171070	83730.1	107707	62750.2	75100	96355.2	39997.9	49382.4	123362	103782	46419.2	47885.3	68919.7	76043.8	65425.8
276	M97T1156	1.78042	-3.19513	0.00469666	97	97	97	19.2733	1156.4	1155.85	1158.65	6	6	0	123689	188845	191023	66277.1	113289	114466	226229	104334	150828	255064	107047	104477	92761.6	97409.5	143054	48597.8	64831.3	167575	89086	58432.1	48816.4	58170.4	56795.3	54896.4
277	M123T1152	2.06704	-3.21038	0.00479941	123	123	123	19.2056	1152.34	1151.44	1154.72	17	12	5	60817	94706.9	95627.2	28556	49848	53815.4	119856	43632.9	69910.5	135584	50810.5	42414.6	39416.7	46698.7	67978.4	14625.3	23316.9	77096.9	36566.9	22293.9	19207	22362.4	18217.4	21297.6
278	M118T1166	1.56701	-3.15289	0.00484987	118	118	118	19.4311	1165.87	1163.67	1168.03	24	12	12	97477.2	133289	120513	56880.2	76986.9	78108.5	159462	82222.8	99165.1	147493	78674.3	86292.5	75372.7	64569	111824	48004.8	53478.2	112730	74673.6	49355.6	40843.4	47996.7	49021	48490.7
279	M269T1062	1.85058	-3.21293	0.00490198	269	269	269	17.7064	1062.38	1061.38	1063.35	7	7	0	21614.5	33581.9	25493.8	12498.8	27392.2	8335.13	20588.8	34039.8	16299.9	29751	32966.4	7459.88	6156.17	16221.9	19006.8	5029.28	13394	21001.6	18694.4	10897.6	11180.1	4852.8	11570.5	7907.26
280	M541T1353	4.76234	3.41113	0.00492501	541	541	541	22.5576	1353.45	1351.55	1354.04	9	0	9	498.064	4132.19	525.017	917.922	1685.97	1676.57	310.52	719.634	673.637	213.338	1127.37	962.597	3447.93	1739.62	5033.65	4038.24	3723.77	17553.7	6164.89	3038.83	3810.3	4570.05	7698.65	3199.64
281	M122T1150	2.30841	-3.20812	0.00494515	122	122	122	19.1615	1149.69	1148.74	1151.43	21	12	9	36274.3	62361.6	63269.6	16805.5	34395.9	29119.7	81569.5	25027.9	44890.2	86215.4	28140.6	23839.8	19896.3	27742.1	37858.7	6095.25	12794.5	50735.1	24218.3	11274.6	9204.52	11627.3	9011.21	9965.26
282	M82T1151	2.12047	-3.18298	0.00508362	82	82	82	19.1835	1151.01	1150.37	1153.27	18	12	6	120059	191464	197110	55135.2	104659	100979	241399	87210.4	138945	275919	96073.4	85575.4	75250.5	91952.7	133726	27775.8	45857.6	156387	82253	41615.2	33364.7	38729.7	34120.4	38097
283	M176T1301	4.78853	-3.44466	0.00515166	176	176	176	21.6832	1300.99	1298.18	1302.77	18	12	6	78330.1	148669	149475	26511.4	39302.4	73479.6	336464	93452.4	118892	320620	57744.8	97337.2	28633.5	29605.9	57960.2	13676.7	17210.9	48649.8	42629	17741.7	15508.4	17256.9	20031.7	12755.8
284	M68T1151	2.08783	-3.17166	0.00516094	68	68	68	19.18	1150.8	1149.62	1152.69	20	12	8	87990.7	132910	141004	37660.8	75964.1	76212.4	175598	61575.6	97259.6	190430	66123.9	62649.1	55790.3	68347.2	93703.5	21832	32938.4	113258	57442.9	29347.9	23386.6	27570.2	26881.6	26838.2
285	M94T1150	2.32681	-3.18087	0.00520859	94	94	94	19.1629	1149.77	1148.99	1151.49	22	12	10	104036	172959	174513	43953.6	90846.6	92180.5	239282	74176.9	120626	246617	82294.8	67169.3	59146.4	81740	116789	17613.4	35661.8	137600	67947.9	29404.9	25413.6	29417.8	24554.5	23088.1
286	M338T1149	2.61097	-3.19884	0.00531188	338	338	338	19.1466	1148.8	1146.17	1152.2	17	10	7	27679.4	46876.2	49066.4	10337.7	24698.3	23689.5	63058.6	16562.7	31846.7	74780	20800.2	18644.6	13214.4	20671.7	29722.1	3186.76	8022.39	35214.7	18505.5	6661.63	4978.05	6841.54	5152.42	4108.25
287	M108T1150	2.38373	-3.19415	0.00533429	108	108	108	19.1615	1149.69	1148.74	1151.27	22	12	10	53476	93354.6	96260.2	22448.7	47624	44311.2	124180	39371.4	64677.5	135091	39909.8	37136.4	31108.9	45223.1	57016.2	9464.93	16733.1	70387.3	32543.3	16928.3	13209.7	15150.1	12666.5	14270.9
288	M131T1164	1.63242	-3.10118	0.00533594	131	131	131	19.4002	1164.01	1161.9	1165.85	10	8	2	250487	379129	333652	137466	207085	218754	426715	218381	269208	407036	219449	223859	199082	172889	308302	112376	128541	325774	186523	112020	108136	121885	125172	115459
289	M298T1166	1.41456	-3.10182	0.00537497	298	298	298	19.43	1165.8	1164.76	1166.43	24	12	12	50860.4	74419	55645.7	32310.6	43220.4	43893.9	81035.9	56293	51539.1	62553.8	44647.9	48618.8	43897.3	33492.3	58711.1	34184.6	32714.1	58299.2	46154.5	28751	28285.5	30563.7	31399.7	29546.5
290	M140T801	2.80312	3.30987	0.00548436	140	140	140	13.344	800.641	738.047	807.762	18	8	10	69689	91307	84437.6	49826.1	72887.4	152649	6455.41	106806	104393	7167.34	118922	171720	237939	154025	402379	184925	154860	651234	333922	147870	128702	195015	209597	104294
291	M219T1035	1.97702	-3.07552	0.00558537	219	219	219	17.2564	1035.38	1029.1	1049.8	23	12	11	506539	1.03404e+06	995674	401823	416571	620648	1.04181e+06	551679	779840	1.39586e+06	525225	664097	253664	305374	397883	184287	231434	1.22808e+06	399760	246692	266517	358918	312317	333886
292	M110T1151	2.08862	-3.11714	0.00573018	110	110	110	19.1769	1150.61	1150.28	1151.73	17	12	5	48785.8	83830.6	88381.2	24903.5	44277.8	43891.2	103056	37258.4	66696.7	118875	43893.7	36092.4	32835.9	39737.8	64320.7	12226.6	20131.2	67981	35555.9	16974.1	13998.5	18223.9	15243.9	17043.4
293	M79T274	1.16037	3.23736	0.00578192	79	79	79	4.56017	273.61	270.753	275.2	11	2	9	135994	133253	142083	137462	150480	150950	138177	154967	148402	126422	152087	150942	179268	109590	174254	164504	170620	180859	176503	169006	164518	199569	171062	137490
294	M343T1628	1.42074	-3.25856	0.00581951	343	343	343	27.1293	1627.76	1568.39	1690.5	14	10	4	57843.9	87001.3	71875.2	44059	75768.7	64214.4	75580.1	42413.6	122631	77078.8	61158.3	71675.5	46273.1	47038.6	60401.6	47564.2	62705.8	51125.3	40203.5	46366.2	46967.4	55330.6	38483.5	56734.7
295	M91T1151	2.01536	-3.11645	0.00584389	91	91	91	19.1755	1150.53	1150.06	1150.84	14	10	4	105301	163009	143554	47703.4	93219.1	84344.7	207136	76717.1	116661	224278	81810.5	67050.5	66973	81569.6	110465	25826.1	43403.3	134690	63748.1	37638	32319.7	37790.9	32416	33177.9
296	M158T730	2.83418	3.2843	0.00591718	158	158	158	12.164	729.842	720.868	745.336	20	8	12	85951.8	182837	129986	63568.3	115973	186966	5284.19	156477	198206	6384.75	135775	186193	289615	193667	448506	226552	270909	990638	472314	210252	299842	233908	312475	171090
297	M452T1740	2.93357	-3.24652	0.00626712	452	452	452	28.9992	1739.95	1711.36	1750.22	13	10	3	20912.2	25084.1	8521.32	7490.86	9953.54	13341.8	27148.1	10734.4	19654.4	52683.4	9323.28	22218.2	5096.52	3747.01	15002.8	13280	3743.09	5972.44	9033.47	3645.24	2142.09	5703.21	6323.31	3713.22
298	M266T1112	3.55987	-3.16486	0.00630294	266	266	266	18.528	1111.68	1108.89	1115.56	8	7	1	27066	110816	105815	14816.8	33683.1	33761.1	77806.2	24784.1	59971.7	158979	54202.2	33129.4	11892.9	6181.03	20805.7	12029	6119.83	76032.6	26679.4	8472.34	7381.59	10442.7	17031.8	3352.06
299	M66T729	1.85152	3.07572	0.00646559	66	66	66	12.1477	728.861	721.808	741.249	15	5	10	7269.49	12468	9432.47	4405.9	12705.3	21527	6201.82	11625.1	12273.6	5462.34	11993.6	22441.1	24858.8	12554.5	31062.8	16885.7	18840.5	42761.4	26878.9	16470.8	17108.1	15965.5	24365.9	7396.89
300	M346T1032	1.80943	-2.99651	0.0066706	346	346	346	17.1934	1031.61	1028.87	1038.46	19	12	7	73677.1	179167	163651	66279.1	55601.9	119392	169866	109924	168254	190806	89979.5	127179	52261	54354.2	70429.2	35009.3	45076.5	203738	89352.5	43123.6	54896.2	62430.8	66726	59207.9
301	M151T1031	1.78309	-3.01579	0.00671855	151	151	151	17.1761	1030.57	1027.66	1038.72	20	11	9	133559	268917	284613	95822.8	82111.5	172085	286198	161999	245863	311941	141778	175975	80084.2	107386	132078	58244.2	67230.5	284470	137169	82871.6	80038.1	96173.6	101859	96420.2
302	M330T1029	2.66585	-3.16207	0.00673457	330	330	330	17.1451	1028.71	1027.71	1032.17	8	7	1	3546.58	27635	28745.7	3043.95	4136.96	16135.6	26393.1	5940.13	15426	21707.6	11602.4	16671.3	2934.96	3167.76	8478.24	2563.85	1937.12	13501.3	6825.31	3872.22	3326.27	6327.22	3251.9	11703.6
303	M289T1413	2.57094	3.20452	0.00681442	289	289	289	23.5428	1412.57	1408.62	1417.01	24	12	12	55293.2	141665	131874	37092.3	37927.5	65395.5	152731	74244	54198.2	111154	63644.4	51551.6	112352	321944	230713	101050	133477	168630	274228	121825	305303	100856	105909	534935
304	M492T1329	19.6436	3.30651	0.00692312	492	492	492	22.1442	1328.65	1326.97	1330.2	8	0	8	87.6769	180.75	367.632	128.135	120.946	101.716	108.175	948.135	1294	110.653	213.774	97.2069	2635.23	330.264	6332.1	1225.4	19083.7	3496.38	4398.46	6622.82	6317.62	3468.97	17888.7	2036.65
305	M137T1152	2.09912	-3.02609	0.00695122	137	137	137	19.1937	1151.62	1150.82	1153.34	16	12	4	31075.5	55799.8	56195.7	14210.1	28604.1	29355.5	62620.5	22775.2	37333.6	76820.4	24389.7	24670	22043.9	25403.4	38882	6925.72	12183.7	45153.8	22361.2	10678.2	8342.24	10691.6	8116.4	10191.1
306	M309T1081	3.08366	-3.09475	0.00704605	309	309	309	18.0216	1081.3	1031.53	1161.99	7	6	1	8680.04	47121.4	27939.1	13016.5	9549.82	11736	31103.6	7686.41	17994	44123.3	12410.5	12852.7	3948.06	3764.05	25164.8	3226.32	3352.75	14320.5	6430.18	3600.7	3643.4	3592.15	5557.2	2595.78
307	M432T1115	3.18684	-3.11078	0.00723834	432	432	432	18.5833	1115	1110.31	1127.11	17	9	8	33446.8	134183	108925	16096.6	42971.2	41943.7	106338	29140.7	80050.3	191177	64317.8	40369.3	22536.5	15944.8	44066.2	14240.8	9375.83	85969.8	20541.4	10401.1	9846.48	13446.7	24357.7	8219.82
308	M77T1156	1.59149	-2.97548	0.00733015	77	77	77	19.2718	1156.31	1155.12	1156.67	6	6	0	125577	186009	175222	68016.2	111175	112887	211507	104049	138543	223639	112535	108307	99786.1	97642.2	146229	58043.5	71015.1	167370	101889	67701.1	56943.3	67614.2	66818.2	52972.4
309	M182T916	2.50183	3.1253	0.00735362	182	182	182	15.2706	916.236	915.63	919.103	8	1	7	6601.57	20990.9	29494.6	3632.72	6002.44	13298	13449.9	15564.3	31248.2	13934	9619.69	11504.6	25936.9	15177.3	63178.8	13654.7	33830.7	61669.6	82464.2	36429.9	37884.4	14045.9	42011.9	12388.8
310	M258T1294	20.8232	3.27407	0.00738649	258	258	258	21.5728	1294.37	1287.06	1299.24	7	0	7	2718.57	10782.3	15156.3	2331.27	4557.93	7102.3	9447.52	17487.2	28003.1	8965.49	5394.22	4421.29	53652	10855.8	87372.1	54401.3	583854	101167	252564	239270	597693	117382	293192	31745.1
311	M106T1150	1.95043	-2.97086	0.00779146	106	106	106	19.1604	1149.62	1148.79	1150.79	13	10	3	17859.4	29415.7	29609.1	8834.92	16911.9	16420.5	39132.6	13833.2	19759.2	38575.8	14705.1	12864.8	10537.9	12858.5	21357.3	5238.52	7562.54	26590.3	14687.1	7002.38	6305.9	7236.87	6666.86	6194.24
312	M487T1409	1.62715	-2.93884	0.00790411	487	487	487	23.4761	1408.57	1406.99	1410.42	24	12	12	88676.5	143604	132275	52443.8	58453.6	87545.3	172944	78430.4	108644	128661	74536.5	92676	67023.4	52909.2	108719	39626.1	39202.6	123259	82230.3	40913.2	46937	43893.8	62037.7	42342.4
313	M187T1158	1.69133	-2.92615	0.00816812	187	187	187	19.301	1158.06	1155.73	1159.88	11	9	2	36702.9	53422	52477.8	18124.1	29967.6	29995	61446.7	29693.2	36994.9	64821.8	28455.2	28095.1	23598.8	27696.5	45287.5	13226.5	17781.6	46465.9	24940.2	16765	13668.2	17060.5	17755	13757.7
314	M199T1159	1.6636	-2.9192	0.00819919	199	199	199	19.3144	1158.87	1156.67	1162.53	15	11	4	37206.8	61476.6	56299.8	21908.4	31491.8	33113.4	64524	38529.7	44558.4	70075.6	30667.6	28678.7	21544.1	30426.4	46741.4	17256.7	21112.4	55527	29567.3	19481.5	14522.5	18983	17258.4	19271.9
315	M61T1161	1.62237	-2.9016	0.00839828	61	61	61	19.3468	1160.81	1158.77	1164.86	15	12	3	50928.3	78413.1	70475.7	31709	46258.3	46540.5	90461.7	43458.5	63804	93808.6	45061.7	42602.9	42098.2	39782.7	63018.7	22200.3	27400.6	76577.9	39379.1	24373	21267	25403.6	26842.5	25294.2
316	M540T1354	5.27916	3.14115	0.00841304	540	540	540	22.5673	1354.04	1352.53	1355.34	15	3	12	1167.83	8376.14	1222.86	1704.35	2266.23	3516.06	387.16	1174.93	1218.86	342.942	1409.18	2035.84	6957.51	3604.3	10422.6	8954.19	5615.99	39935.4	8552.55	7215.69	8257.32	9133.01	14640.9	7751.97
317	M340T1153	2.14881	-2.91817	0.00865044	340	340	340	19.2134	1152.81	1152.17	1154.09	19	12	7	27254.6	42307.4	55966.5	12282.8	23456.7	26526.4	53289.8	20092.7	35369.6	69338.4	20438.7	19683.6	18679.6	21448.4	33953.6	5610.57	9602.07	43424.5	16626.7	7163.6	5290.28	8530.51	5220.6	13394.3
318	M394T1087	3.47635	-2.97346	0.0089797	394	394	394	18.1197	1087.18	1000.46	1165.22	12	8	4	15947.2	42833.3	33560.3	6723.97	17695.2	12490.3	35138.1	9657.48	25461.9	73706.2	16863.7	13703.3	10874.7	7217.43	15206.7	2291.42	1461.91	33124.1	5071.03	1911.59	1625.3	2143.61	5130.41	1326.81
319	M124T1151	2.07313	-2.90338	0.00901871	124	124	124	19.1763	1150.58	1149.64	1151.73	17	12	5	20928.2	38238.1	38185.4	10944.2	19504.1	21132.9	49452.4	15444.3	31057.3	53540.3	17326.8	15948.1	14561	18714.3	28326.7	5210.52	9025.52	34595.4	14726.6	7622.37	5811.64	7767.56	6071.36	7567.53
320	M255T608	2.46357	3.06883	0.00904164	255	255	255	10.1331	607.984	599.969	627.901	11	3	8	24840.6	50557.8	50928.5	16260.9	61860.5	41979.6	16283.4	56155.1	36168.7	7522.26	43388.1	39991	152222	160360	208572	43098.5	44792.7	124079	107306	72403.4	28839.9	60499.5	72474.7	23949.1
321	M217T1031	1.90799	-2.8631	0.00904292	217	217	217	17.1764	1030.58	1028.87	1037.97	23	12	11	3.9311e+06	8.9462e+06	8.80298e+06	3.69766e+06	2.89688e+06	5.7667e+06	9.52237e+06	5.23242e+06	7.93346e+06	1.11629e+07	4.76372e+06	6.36135e+06	2.52838e+06	3.24045e+06	3.14298e+06	1.60403e+06	1.8248e+06	1.17561e+07	3.76178e+06	1.71356e+06	2.5906e+06	3.02505e+06	2.3746e+06	3.85174e+06
322	M127T1042	1.74871	-2.88081	0.00908867	127	127	127	17.3638	1041.83	1031.9	1047.93	11	10	1	37714.7	58858.4	77825.7	20877.6	29202.8	22313	48207.6	42939.3	43820.6	62612.4	30951.1	30903.7	20468.9	22979.6	30719.7	17015.5	13919.8	62197	23530.9	15407.7	13559.6	18069.9	26124.7	25492.3
323	M265T1030	2.00193	-2.89028	0.00927088	265	265	265	17.1728	1030.37	1028.92	1031.52	7	7	0	38313.7	102427	91388.4	26819.7	29586.9	63118	96506.8	46693.2	84056.8	131603	55045.7	40883.9	20655.4	23665.4	33176	21555.5	22022.9	102400	39539.9	23264.7	22956.4	27068.1	29791.5	36738
324	M185T1165	1.53092	-2.85648	0.00944021	185	185	185	19.4152	1164.91	1162.7	1166.69	24	12	12	118232	185829	156205	64857	85298.9	108515	199821	103492	123593	181298	103415	119359	96893.6	81596.4	139724	64179.4	66601.1	162680	90302.1	64042.8	51613.1	66296.3	66212.6	62263.9
325	M465T1432	1.6918	-2.87128	0.00949393	465	465	465	23.8642	1431.85	1425.65	1437.1	24	12	12	16487.3	38796.3	27073.9	10810.9	9727.35	24590.2	24571.8	10339.1	23508.3	20161.2	26110.1	30073.5	12018.5	11961.1	16308.5	6897.31	8290.39	24686.9	24124.2	8785.95	7071.7	8314.76	16450.3	10102.4
326	M76T1161	1.53323	-2.84808	0.00960921	76	76	76	19.3454	1160.72	1158.77	1163.87	14	12	2	87487.9	121801	116417	49443.1	75629.9	76152.7	152087	80688.6	96193.8	149070	76665.6	76331.5	71679.1	67964.4	105427	43711.5	51756.7	118435	71261.8	48691.5	40754.8	45716.6	49956.6	39893
327	M75T1162	1.54253	-2.84573	0.00968616	75	75	75	19.3638	1161.83	1158.77	1164.86	13	12	1	1.17247e+06	1.68738e+06	1.58143e+06	659580	993772	1.03966e+06	1.99473e+06	1.00996e+06	1.28113e+06	1.98986e+06	999600	1.01138e+06	943678	879768	1.40229e+06	563057	676513	1.57744e+06	971604	630626	531593	626802	639528	554312
328	M339T1152	2.2015	-2.86565	0.00973588	339	339	339	19.1959	1151.75	1150.82	1153.62	23	12	11	100976	102600	187314	40963.3	87451.6	58079.5	121901	67348.6	128329	207332	59089.6	37252	53166.1	75181.4	114409	11598.4	24998.1	111358	44572.8	15582.5	15291.5	17579.6	12793.2	47932.4
329	M131T1039	1.66399	-2.83658	0.00982965	131	131	131	17.312	1038.72	1034.13	1045.62	23	12	11	395537	768204	765932	315407	289999	510062	830434	495152	722718	950557	411165	501810	257531	320882	392025	203572	258412	880006	434051	240373	281775	283576	323780	304921
330	M285T552	2.1323	2.89349	0.0102053	285	285	285	9.20717	552.43	550.685	556.369	19	8	11	72234.1	149768	93679.1	40442	56641.4	93292.2	6445.46	26089.8	52488.9	33628.3	41067.8	53123.2	159733	97074.8	269854	77752.6	95463.8	210412	222450	45672.1	101988	49030.1	107932	95546.3
331	M155T1031	1.76671	-2.81958	0.0102636	155	155	155	17.1896	1031.37	1028.54	1036.43	12	11	1	89672.8	214039	208049	77464.6	62259.4	106868	214033	119324	191780	205387	85858.5	154859	68739.4	73143	94842.2	48265.4	59386.5	226121	99614.8	51358.6	63336	62056.3	73565.8	58563
332	M90T1027	2.10747	-2.85218	0.0103497	90	90	90	17.1152	1026.91	1022.71	1027.99	14	11	3	9593.21	24761	18423	9461.12	7263.28	14699.6	24701.8	5753.71	14449	36278	13497.6	16005.9	5684.7	6752.09	6543.12	5038.37	3346.47	21348.1	9935.09	3318.97	2944.88	3813.02	8546.69	15203.1
333	M50T277	1.12549	2.84005	0.0105765	50	50	50	4.61424	276.854	274.39	282.966	24	12	12	49103.2	41552.2	45638.2	50796	50718.8	49761.9	43149	49260.8	47653.7	39670.6	50331.8	50484.2	57044.4	37247.8	52343.3	56086.8	54592.4	57107.5	55288.9	54652.9	51680.9	61799.7	53954.8	47616
334	M125T582	5.74272	2.99408	0.0111787	125	125	125	9.69537	581.722	580.725	583.324	15	3	12	3790.94	12607.4	40663.9	2415.6	3722.18	8041.88	2237.3	21643.9	49689.8	2078.01	6909.81	11327.2	55173.3	30089.7	101321	47772.8	48692.5	303532	91969.4	45107.2	57341.2	49697.2	77861.4	39727.5
335	M175T727	2.00307	2.90704	0.0111949	175	175	175	12.1126	726.753	723.85	734.802	7	0	7	14025.7	28805.2	24885.7	9511.91	16712.9	21142.1	46862.3	18174.9	23601.3	37312.2	17751.8	20594.9	37348.6	31069.1	61381.5	31954.3	34991.7	119238	66072.7	40660.1	35277.1	34066.3	42329.8	25229.5
336	M174T736	2.94612	2.9735	0.0113269	174	174	174	12.2615	735.693	723.85	746.265	21	9	12	55740.8	97329.8	68009.3	34837.6	59822.8	86417.3	2286.39	70283.6	99684.5	1886.22	70472.3	90126.9	139237	101381	242890	108955	141610	575108	250946	91161.4	153836	113712	163445	88708
337	M82T721	2.22937	2.97079	0.0113642	82	82	82	12.0161	720.968	718.337	721.695	6	0	6	15056.6	32178.3	28876.6	9769.3	20710	32152.1	18560.5	27243	35397	16430.1	20350.8	32501.3	49586.5	31148.4	70114.4	35023.9	35778.3	144910	83534.3	36772.8	51196.6	37176.3	49120.6	20428.2
338	M557T1553	1.52757	-2.77581	0.0114217	557	557	557	25.8784	1552.7	1551.88	1554.27	24	12	12	115636	175352	119122	48520.9	98853.3	92461.4	174801	94023.3	82501.9	127272	96263	80976.2	65146.9	69269.4	127356	53159.6	53731.9	126296	94719.1	52745.2	53162.2	51373	55634.6	52215.7
339	M556T1553	2.12105	-2.74256	0.0119117	556	556	556	25.89	1553.4	1551.76	1556.45	8	7	1	2796.73	2562.03	3260.69	2200.87	2310.65	1545.73	2019.46	2669.12	1163.76	394.529	3376.94	744.478	305.64	1093.16	3779.14	229.834	431.389	495.72	1462.36	369.836	1158.9	90.5347	724.955	1666.36
340	M372T1443	2.21784	-2.76341	0.012658	372	372	372	24.0524	1443.15	1442.67	1443.77	7	6	1	25934.6	102795	56475.5	10591.2	12483.4	57001.4	36753.8	23840.1	44850.4	39389.4	44602.3	60559.9	17191.2	8613.83	31795.9	7973.98	11390	47127.4	50049.1	7309.72	8505.8	13870.6	22141.3	6364.24
341	M144T1032	1.98395	-2.71297	0.0127192	144	144	144	17.1941	1031.65	1029.63	1048.82	8	7	1	76534.4	143429	75125.8	100808	40931.7	107689	106897	101752	125365	216449	36914.2	110787	28648.5	31763.3	60945.9	30750.2	38704.1	192572	45240.5	30395.4	35870	35459.8	49164.6	46853
342	M56T803	2.15307	2.83172	0.0130024	56	56	56	13.3859	803.153	721.021	811.462	20	7	12	134333	193979	169799	101905	149085	296492	74840.2	192207	170155	62800.4	234667	401177	471726	253296	645978	316486	261455	1.03427e+06	362963	233878	251506	326257	364586	174388
343	M62T1159	1.46881	-2.7436	0.0130455	62	62	62	19.3182	1159.09	1154.46	1162.27	8	8	0	2136.81	2482.24	3045.39	1058.23	1447.43	2338.03	3756.74	2902.7	3056.26	3353.3	2487.85	1382.85	2161.88	2258.12	2207.57	1031.58	1466.15	2624.16	1766.65	1249.14	1482.28	965.307	1544.51	1291.46
344	M433T1112	2.83245	-2.74668	0.0136311	433	433	433	18.5402	1112.41	1083.03	1130.97	13	10	3	29854.7	127779	139594	15193.3	41424.7	60388.1	100931	27905.8	70037.9	192272	56137.3	44832.7	14858.3	10719.2	42951.6	13252.9	9110.81	113249	29850.4	11120.5	9896.31	12914.4	42849	9215.94
345	M393T1086	2.99141	-2.76187	0.0138642	393	393	393	18.1006	1086.04	1006.23	1092.15	14	11	3	29153.2	113735	116916	20448.2	32165	32865	97885.2	36331	89060.6	195185	41230.5	40937.1	20831.3	16766.3	27626.9	12812.2	10791.8	102726	22041	8716.02	14965.9	9490.64	29694.7	6317.02
346	M167T1025	2.81475	-2.85296	0.0145101	167	167	167	17.0848	1025.09	1021.23	1027.86	9	8	1	21186.5	58778.5	66550.8	10360.9	13404.9	16062	91629.8	22502.6	29712.5	89739.4	16472.6	30567.9	11181.1	13915.9	20262.5	6874.85	7045.69	25268.9	23562.7	7518.39	10190.4	18090	12054.8	9935.11
347	M242T788	5.38807	2.83407	0.0149471	242	242	242	13.129	787.739	784.984	788.46	11	2	9	8574.66	26375.6	72026.8	3875.1	9484.51	12625.6	6101.24	53676.2	115755	7330.62	15506.8	19107.9	161631	97543.1	288479	67394.8	75692.5	589326	202152	77604.4	111116	74781.6	107318	35153.6
348	M495T1439	1.68844	-2.66519	0.0154489	495	495	495	23.9844	1439.07	1436.62	1440.6	17	10	7	3490.23	8820.2	6935.37	1596.08	1779.16	4896	3804.2	3249.21	4889.27	4497.58	4849.79	5697.24	1982.35	1446.12	3269.5	1830.38	1885.96	4767.69	5642.11	2078.83	2121.77	2043.87	3087.9	2124.31
349	M249T1554	1.15952	-2.63445	0.0155556	249	249	249	25.901	1554.06	1551.47	1556.32	20	12	8	125110	151639	131541	101124	119798	120899	143609	120409	156377	161283	115618	119152	110846	100087	125110	111750	103928	146521	125804	102359	110804	112673	111372	89793.1
350	M345T1033	1.68596	-2.62142	0.0157529	345	345	345	17.2197	1033.18	1029.1	1041.73	24	12	12	272671	545214	612063	227492	155347	367742	517223	306763	564005	628955	276022	339875	152867	188107	259874	116158	168199	656064	296196	163705	206597	185348	215411	246456
351	M241T788	6.40736	2.80793	0.015781	241	241	241	13.1374	788.241	787.344	789.014	20	8	12	17567.4	98982.7	358066	12238.7	32958.4	41545.2	4623.5	258397	586664	6103.6	43812.1	83956.5	874918	459687	1.48565e+06	332324	370492	3.21157e+06	1.09714e+06	385417	571740	404359	552168	153367
352	M294T1089	2.41055	-2.65598	0.0163911	294	294	294	18.1529	1089.17	1065.21	1097.28	8	6	2	10539.1	37308	37513	7651.92	12973.7	17533.4	27718.6	10154.7	21212.7	56931.3	15705	13151.5	5194.91	6713.74	10535.1	4862.02	4775.89	32791.8	13110.9	4612.51	3480.65	5654.5	16134.1	3474.63
353	M174T942	5.4724	2.78932	0.0168707	174	174	174	15.7	942.001	906.157	951.084	9	0	9	11187.9	58349.3	15493.8	4881.18	8948.52	40566	9456.31	10205	9601.53	11129.7	11901.2	24274.7	88845.9	77890.4	148577	51694.7	28979.2	381124	153413	58429.3	37691.2	55522.2	84298.3	15546.7
354	M143T582	4.29158	2.78139	0.0169187	143	143	143	9.70628	582.377	581.626	583.629	7	0	7	9624.16	27189.2	55470.2	6991.12	12211.7	19515.8	12495.7	27370.9	60511.7	10939.7	16824.9	25595.2	77622.5	44357.6	141652	61367.9	58016.7	389289	129371	56441.8	65067.8	61747	91665.2	45387.1
355	M464T1433	1.62717	-2.6106	0.0170671	464	464	464	23.8889	1433.34	1426.89	1437.1	24	12	12	39442.6	114639	78099.4	29226.4	26323.8	74554.6	60757.7	31923.5	58019.4	61577.4	68492.9	70923	28183.1	19319	44395.1	28116.3	27609.5	68703.9	70878.1	37066.2	27558.7	24643.9	38260.3	24053.3
356	M472T1670	4.43996	-2.76967	0.017779	472	472	472	27.8402	1670.41	1665.37	1681.53	7	6	1	1971.76	4608.08	18698.1	2361.95	7991.13	2778.98	5341.7	10760.1	5303.93	7387.32	28040.7	2516.63	961.292	2973.76	2285.59	725.984	2937.94	3564.22	1119.15	1311.74	1237.88	2426.6	725.829	1748.3
357	M375T1431	1.63558	-2.57103	0.018131	375	375	375	23.8482	1430.89	1424.83	1435.79	23	12	11	22469.6	55868.5	38461.2	14482.7	11899.7	28200.5	30220	20045.8	26437.6	35847.7	26725.6	43306.1	15852.5	9163.75	23052.9	16281.3	14010.5	38327.3	33019.8	10646.8	11205.9	16095.5	18113.6	10645.7
358	M65T1150	1.8501	-2.56291	0.0181982	65	65	65	19.1614	1149.68	1148.74	1151.18	16	11	5	28449.4	70291.1	45168.6	13989	26436.7	27636.1	56143.8	24256.3	31222.7	55165.8	21867.4	22698.6	19286.9	23302.9	31095.6	9259.69	13508.2	56531.3	20021.6	13102.3	10050.8	11696	10679.7	10276.7
359	M384T1403	1.74851	2.57402	0.0183938	384	384	384	23.3784	1402.71	1399.42	1434.56	19	8	11	4981.12	10331.1	9911.58	2457.19	2560.25	7613.62	6328.9	15579	19238.5	11527.6	7068.03	7588.15	7261.43	5153.15	15080.7	9130.28	17855.4	21519.4	23031.1	17378.9	29196.9	10092.6	19002.6	9214.82
360	M463T1433	1.69959	-2.57698	0.0183995	463	463	463	23.8859	1433.15	1429.26	1436.69	24	12	12	133631	462457	305737	86000.9	96578.4	284240	218437	148966	228010	266617	243865	317952	121001	93896.3	199959	90518	74623.5	282142	260384	93860.8	95252.9	105706	142734	82962
361	M343T1163	1.68396	-2.5778	0.0184925	343	343	343	19.3822	1162.93	1153.95	1164.86	16	10	6	70336.3	172022	161716	40874.6	58639.2	71409.2	129270	61546.9	98197.3	87338.8	86397	60373.2	75367.4	63344.9	111246	36577.9	40110.4	87125.5	74531.5	33222.4	28865.1	37882.3	35007.3	28824
362	M462T1438	2.21668	-2.58821	0.0185936	462	462	462	23.9587	1437.52	1435.24	1438.49	24	12	12	246085	1.14992e+06	579283	110065	122776	721707	399428	221767	493011	467918	451305	792916	204854	100777	318798	104005	86798.5	552756	588115	99456.1	95569.7	138635	225908	81086.1
363	M239T1330	1.94839	2.68786	0.0187888	239	239	239	22.1729	1330.37	1325.65	1343.94	7	0	7	19798	45038.4	37535.4	12902.8	17401	31137.1	37763	26830.3	33906.4	40906.1	25181.8	23893.3	47319	32246.2	51247	36006.1	47717.5	89556.6	155103	42045.7	56919.8	37891.3	56261	34090.5
364	M163T1028	2.15098	-2.62675	0.0190884	163	163	163	17.1305	1027.83	1021.23	1037.97	24	12	12	151786	387934	444924	87296.4	71001.2	112126	490100	188983	266240	456421	120575	149815	92437.6	109061	141614	56872.8	80512.9	316047	133193	69404.3	92737	86780.4	83758.2	98452.5
365	M116T1044	1.80008	-2.61214	0.0190917	116	116	116	17.4049	1044.3	1036.73	1046.65	6	6	0	57549.6	119248	141974	33860.5	44158.5	55145.4	146217	70210.6	103591	159914	44955	52018.5	59311.1	51559.7	68498.8	26689.9	39564.7	100433	58068.1	30070.6	35175.2	31889.3	43084.1	27210.9
366	M162T1416	1.33819	-2.70108	0.0191831	162	162	162	23.6003	1416.02	1413.85	1419.5	16	8	8	17319	34055.9	33744.5	19981.9	23078.7	30788.5	46725.8	21098.3	29651.9	41061.3	19290.9	30653	21910.5	21271.2	19568.7	17953	23204.7	23924.3	22638.4	18183.9	23522	23081.6	22506.1	21876.8
367	M203T1409	1.74608	-2.57354	0.0194693	203	203	203	23.4768	1408.61	1406.61	1411.87	23	12	11	524495	1.07677e+06	908867	308767	491506	482404	1.57803e+06	652197	595701	1.34962e+06	627304	619146	471482	393686	747642	297866	294809	948068	558836	344850	285083	422973	328418	183726
368	M533T1438	1.93227	-2.55568	0.0195047	533	533	533	23.9587	1437.52	1436.14	1438.37	24	12	12	83485.8	349837	212680	45095.5	47086.1	180857	128916	99016.7	142873	168898	166669	217858	67617.7	44990.1	120105	42198.4	40452.1	174523	190447	47804.1	40154.7	55364.7	89672.5	40611.1
369	M388T1438	2.12051	-2.5417	0.0199338	388	388	388	23.9622	1437.73	1436.96	1438.52	24	12	12	89058.4	409413	208917	41938.7	48248.5	229895	140319	91466.7	178945	169145	174907	264882	70526.8	38021.9	111348	38257.8	36154.6	220497	206819	30436.6	36884.2	53367.3	90403.5	32679.3
370	M312T1403	2.58401	2.50155	0.0204583	312	312	312	23.3754	1402.52	1400.65	1487.47	8	2	6	4203.64	4437.55	7108.46	2415.45	2206.53	3342.74	5740.07	11701.6	44866.5	4792.81	3121.06	4511.37	6543.97	5398.3	11073.2	6265.79	26318	34931.2	16585.7	30086.1	43880.9	8861.97	30049.7	34395.1
371	M358T1436	1.80301	-2.51446	0.020608	358	358	358	23.9395	1436.37	1431.08	1437.99	24	12	12	171743	575345	365781	79596.7	101667	339273	260255	163620	262864	288922	290078	357435	138708	79006.6	216369	85486.8	80035.1	360706	309495	86767	78537	115650	172184	83246.7
372	M342T1166	1.4498	-2.48957	0.0208639	342	342	342	19.4266	1165.6	1164.91	1165.94	24	12	12	528541	609556	426797	283337	266936	454797	558686	286008	508036	567930	260787	459363	408413	263029	552390	276178	265432	499975	412028	157886	193065	241250	159265	165213
373	M317T1435	1.72417	-2.4899	0.021662	317	317	317	23.9166	1435	1429.88	1436.76	24	12	12	88837.8	270511	179480	40025.2	54544.7	162222	149114	80861.9	121671	190777	138452	171211	69982.7	59720.8	109400	40203	43304.3	183623	158166	53027.2	45224.9	53902.3	84415.3	54682.6
374	M316T1436	1.81323	-2.49062	0.0216683	316	316	316	23.9391	1436.35	1434.35	1436.77	24	12	12	275218	986998	638423	140090	158106	563486	434984	283069	462448	513124	502307	613210	237075	140008	378100	142505	130521	616991	537532	154527	138328	190915	287021	119145
375	M73T558	1.62942	-2.46869	0.0218246	73	73	73	9.2926	557.556	553.332	560.813	23	12	11	6.69336e+06	1.59146e+07	1.41336e+07	4.71064e+06	6.79458e+06	8.58118e+06	1.05319e+07	5.80492e+06	1.02442e+07	1.30352e+07	8.03677e+06	7.67606e+06	7.37605e+06	5.98026e+06	1.08205e+07	3.20669e+06	2.66027e+06	1.2994e+07	9.88129e+06	3.43137e+06	3.46476e+06	3.01206e+06	3.55954e+06	2.44543e+06
376	M101T1031	1.75357	-2.5058	0.0219615	101	101	101	17.1837	1031.02	1025.9	1033.51	12	12	0	71313.5	155344	190970	50209.9	45160.7	72244.1	175013	103943	137850	195164	67431.3	69257.7	59907.8	58411.3	85487.2	37551.7	40347.5	159084	85527.2	43933.8	46783.5	39926.9	57635.8	46079.9
377	M300T1436	1.77263	-2.47466	0.0221418	300	300	300	23.9301	1435.8	1433.46	1436.68	17	12	5	308515	1.02894e+06	691363	155471	183853	598841	470216	311866	498864	569474	536080	664236	259292	158679	405418	153506	143834	687764	587555	169566	164824	211644	318245	134473
378	M344T1434	1.73031	-2.4716	0.0222549	344	344	344	23.8982	1433.89	1431.08	1435.45	21	10	11	117015	368430	251063	55214.4	69373.5	223092	184452	123981	177351	202142	193955	246857	96714.5	53328.4	143117	62964.1	62417.1	253471	216563	62368.8	61878	92251.5	117779	56067.1
379	M448T1438	2.06581	-2.48485	0.0222681	448	448	448	23.9682	1438.09	1436.76	1439.07	24	12	12	27972.4	111936	57425.8	10293.6	11894.7	68166.1	41427	25697.6	50617.8	45621.9	50267.3	75156	18856.5	10337.7	29378.6	12660.7	8469.6	63568.3	60307.9	11422.5	10060.4	16888.9	27925.5	9179.44
380	M446T1438	2.05091	-2.48134	0.0225323	446	446	446	23.9682	1438.09	1437.03	1438.6	24	12	12	150133	649608	386436	66900.7	71381.6	376237	215339	148844	289508	278262	297982	417482	124444	60708.8	196625	61851.4	64369.2	362602	341772	64621.6	62581.2	84208.2	157032	51686.1
381	M536T1438	1.85452	-2.46743	0.0227667	536	536	536	23.9584	1437.5	1436.14	1438.19	24	12	12	26531.6	97690.4	63397.9	13687.3	15265	54723.7	38427.4	26856	44285.3	46274.6	48295.6	61441.3	21343.3	15223.7	30881.8	13223.7	12166.6	62768.7	52421.9	13142.9	12341.8	16809.4	26707.9	12463.8
382	M534T1438	1.90083	-2.47053	0.0229172	534	534	534	23.9615	1437.69	1436.14	1438.61	24	12	12	43897.4	172010	96701.8	19979.5	23996.4	93241.8	69554.6	42617.6	75181.9	78725.2	83596.5	103617	36172.3	22076.7	56518.9	19613.1	19780.6	102252	85991.1	23344.9	21161.1	28343.3	42671	17193.9
383	M516T1445	1.73915	2.50814	0.0230353	516	516	516	24.0821	1444.93	1443.84	1448.79	6	0	6	1587.62	3170.03	1559.11	892.378	1376.43	1586.25	2063.58	1057.88	1053.82	3690.8	1784.76	2320.73	3184.03	1347.49	5017.15	1487.02	2673.87	5285.47	6808.74	3392.7	2426.53	2354.13	2813.88	1719.64
384	M535T1437	1.85355	-2.46463	0.0230791	535	535	535	23.9563	1437.38	1435.68	1438.07	24	12	12	68616	260046	164352	34246.1	39499.3	147173	107508	69759.6	114546	123875	129026	167333	55755.7	37239.4	87787.4	34826.6	30652.1	159700	140559	37824.9	34263.4	46292.3	71618.8	32804.5
385	M588T1433	2.08994	-2.45537	0.0232178	588	588	588	23.8768	1432.61	1384.92	1435.44	11	8	3	3385	13189.7	10102.8	1337.3	1880.07	7258.58	5472.53	3193.03	5604.02	10822	5003.48	8581.86	2155.28	1700.4	4019.59	913.253	1383.68	8550.67	8739.9	1600.35	1431.01	1869.54	2986.79	933.01
386	M221T1032	1.65403	-2.43698	0.0235389	221	221	221	17.1934	1031.61	1029.1	1035.56	23	12	11	263815	542790	623005	207157	172110	329377	547081	325833	552818	652759	263198	338499	180851	213603	288784	129493	152964	683117	303816	159321	192220	175956	216721	216305
387	M537T1438	1.82528	-2.444	0.0240057	537	537	537	23.9584	1437.5	1434.76	1438.43	24	12	12	13788.7	49300.9	29172.3	6165.56	6941.18	29317.1	19741.2	14223.5	22018.1	27745.6	25603.1	31222.5	11614.4	7148.77	16779.6	6642.85	6568.65	32009.8	26460.5	7021.84	7870.41	8915.44	13390.2	6370.94
388	M389T1436	1.66415	-2.4264	0.0243548	389	389	389	23.9384	1436.3	1431.67	1436.96	24	12	12	92189.7	286044	216157	49918.8	61377.6	176014	146262	108487	133809	186816	166760	175317	77269.5	57599.9	131485	50880.4	48644.6	211803	165271	57968	53934	71344.3	105376	49551.7
389	M447T1438	1.91908	-2.42937	0.0249988	447	447	447	23.9593	1437.56	1436.14	1438.44	24	12	12	55876.4	234572	137356	26738.5	30522.6	132620	88539.9	57979.3	105583	104087	106587	140873	46583.3	26403.6	74304	25762	24814.5	129476	129737	28053.8	28131.1	37914.7	60615.7	24621.7
390	M241T1164	1.53542	-2.42376	0.0251136	241	241	241	19.3998	1163.99	1162.7	1165.78	7	7	0	49397	77170.8	70459.2	26704	43330.7	28486.3	86305.4	45134.9	51720.7	90692.2	45303.4	32916.9	42202.1	39122.6	59335	26560.4	23667	69648.6	38248.7	24603.3	23380.9	26306.9	26430.4	22282.5
391	M301T1435	1.72416	-2.4088	0.0258892	301	301	301	23.9248	1435.49	1431.67	1436.55	15	12	3	72276.6	259774	161792	38293.2	45135.1	145452	115558	79875.5	119434	144581	128658	157430	70046.4	48290	97701.8	37629.4	38711.1	165622	139322	43195.1	45294.3	53744.6	75491.1	36529.6
392	M62T578	2.29479	2.49974	0.026047	62	62	62	9.64068	578.441	573.891	581.437	13	1	12	1260.55	1751.53	3523.45	765.875	1201.07	1507.31	1886.13	1579.89	2554	1730.21	4860.97	1373.2	3551.66	3140.62	5640.87	3044.35	2977.9	14794	6188.09	3368.83	3072.72	3015.92	3702.03	2564.56
393	M237T1351	2.5482	2.55024	0.0262036	237	237	237	22.5125	1350.75	1346.09	1354.37	10	0	10	6724.55	20685.5	11594.1	7825.56	9881.28	15107.8	12255.4	9680.05	11360.8	10953.8	12012.5	10866.3	21984.6	11491.7	23868.9	25978.2	20702.6	104190	29175.6	22159.2	25291.3	22395.2	30630.7	16199
394	M305T1036	1.67536	-2.38088	0.026383	305	305	305	17.2627	1035.76	1029.99	1041.83	24	12	12	345378	738209	736984	279783	274251	360946	774969	448784	816107	965093	420818	522165	232662	278040	346511	179328	216555	1.01883e+06	396811	212189	267218	231152	295947	314032
395	M143T1554	1.63187	-2.42278	0.0266152	143	143	143	25.894	1553.64	1552.64	1627.87	24	12	12	171054	300525	240315	104661	162177	179673	471103	164392	273658	441047	169319	182219	153072	121405	234884	114350	108603	310774	165102	113511	113536	109964	122086	85387.3
396	M538T1437	1.78951	-2.38681	0.0267672	538	538	538	23.9431	1436.58	1433.7	1438.6	19	11	8	3185.35	13264.5	8237.06	1923.1	2103.67	6405.43	5897.47	4139.96	6266.12	6680.93	7008.29	8329.43	2696.74	1756.09	6263.61	1764.76	1726.2	7161.98	7974.43	1422.05	2093.96	2331.66	3880.72	1967.77
397	M176T1422	1.33132	-2.38702	0.026804	176	176	176	23.6981	1421.88	1419.39	1425.55	16	8	8	66259.2	83355.3	31817.8	54472.6	82322.7	70213.6	61363.6	44762.3	80750.3	63687.4	33808.4	55008.6	40129	36883.7	31770.2	40169.5	53970.5	71001.7	64355.9	46248.1	56952.2	33251.5	39250	32710.9
398	M233T1042	1.72801	-2.37391	0.02715	233	233	233	17.3733	1042.4	1034.86	1052.59	13	11	2	41985.8	100641	111286	37397	35139.7	41932.2	99303.8	56865.9	93876.7	123179	49367.9	43061.7	32568	30623.7	55438.8	17768.1	28555.4	119943	37885.1	30631.9	45237	28640.2	33254	22113
399	M212T1433	1.63842	-2.36185	0.0276453	212	212	212	23.883	1432.98	1426.66	1435.45	21	11	10	101488	280834	182654	55651.9	71842	199663	152427	83216.5	161052	177468	166132	226288	84323.4	53012.3	142583	52422.1	57078.9	215820	191710	58931.4	66267.1	83176.9	92762.3	36371.1
400	M226T1436	1.62384	-2.36607	0.0278068	226	226	226	23.9394	1436.36	1433.46	1437.26	10	10	0	24052.2	68090.2	44117.9	11925.6	16288.7	45654.3	29730.7	21427.1	36786.9	39962.1	34473.6	44243.2	18496.2	15107.9	28489.3	11695.3	10812.8	48612.7	40753.9	15333.4	13971.7	18968	20798.1	13607.7
401	M376T1435	1.72338	-2.36426	0.0281517	376	376	376	23.924	1435.44	1345.13	1437.23	7	6	1	6303.73	17259.1	10844.8	3795.78	2415.73	10329.8	6122.33	6682.07	7540.15	8237.52	7984.05	14321.6	4139.38	3456.64	6157.5	1384.41	2621.35	10220.9	10853.2	2584.47	3125.99	2254.91	7107.49	5184.92
402	M286T1434	1.57309	-2.34771	0.0284914	286	286	286	23.9001	1434.01	1429.98	1437.88	24	12	12	34526.7	91024.9	68243.2	19873.9	21072.5	61072.3	60941.2	32651	51509	62348.1	53646.1	61893.3	27890.5	18076	42079.2	17226.7	21872.9	73695.2	63594.9	19723.1	23149.7	28850.8	30099.8	27109.6
403	M123T1411	1.59114	-2.35884	0.0292887	123	123	123	23.5103	1410.62	1408.57	1412.22	24	12	12	113115	162115	171164	50822.4	81400.4	113309	269641	125287	132622	264788	115955	123701	91252.8	90790.5	138128	59470.9	71425.5	201506	104194	59230.5	50788.3	60430.5	84942.2	71292.5
404	M328T1430	1.50137	-2.34192	0.0297327	328	328	328	23.835	1430.1	1420.16	1437.99	11	9	2	18920.1	44590.7	34231.6	10218.9	11974.2	32710.5	36861.7	16890.3	25313.4	38014.5	24698.7	31753.9	12603.5	13695.9	24828.4	12204.1	10648.3	33599.4	30760	13031.2	13654.2	13085	18115.5	21028.2
405	M318T1425	1.43941	-2.31702	0.0305317	318	318	318	23.7512	1425.07	1423.58	1428.55	24	12	12	272902	675621	440669	192223	201881	463576	478896	306650	357165	511535	414327	477750	239707	210297	370309	202386	183300	526838	473399	199656	201782	240360	287958	193966
406	M199T1555	1.77606	-2.40183	0.0305792	199	199	199	25.9117	1554.7	1550.96	1630.46	20	10	10	39078.7	63596.7	66565.1	21249	88308.6	81722	146296	28954.4	39357.5	115970	41411.5	39643.1	37557.4	33624.3	54774.1	30942.4	32191.8	73690.8	37690	31577.2	30098.8	23955.1	27637.6	21016.5
407	M232T1042	1.5932	-2.30731	0.0308336	232	232	232	17.3684	1042.11	1035.26	1050.8	11	8	3	84108.7	198579	180491	70775.3	79139.8	79679.4	174009	106131	155538	198520	92952.4	113756	55634.5	74059.6	95683.2	44667.1	68331.8	234784	84148.2	62306.7	54844.5	80210.6	63898.5	44073.2
408	M390T1437	2.1045	-2.33556	0.0313021	390	390	390	23.9436	1436.61	1431.23	1438.12	24	12	12	59284.2	252183	108597	18585.3	21056.9	141920	79914.2	37123.4	106448	92878.2	106520	165360	44081	18880.6	64108.2	19355.3	25684.8	116365	135068	23062.4	25634.2	24268.8	50722.4	18161.4
409	M418T1437	1.71671	-2.31308	0.031674	418	418	418	23.9549	1437.29	1433.98	1438.97	23	11	12	20651.8	70208.6	45548.8	9900.59	11935.7	44860.7	30703.1	19024.7	34746.1	30114.1	33593.1	41983	16544	10124.3	27510.9	11760.5	11325.9	43953.2	39936.1	10731.5	13142.9	14176	18504.2	11373.9
410	M330T934	2.98202	2.38432	0.0322284	330	330	330	15.5603	933.62	914.373	936.708	8	2	6	3062.82	11448.7	18998.5	1260.51	2831.84	5611.08	4111.11	9251.47	25598.3	2794.96	4684.94	4581.55	25742.7	17426.4	66500	6704.02	7286.47	51859.2	52615.2	9313.27	11805.2	11212.2	16888.8	3659.64
411	M371T1330	1.53957	-2.28732	0.0323205	371	371	371	22.1587	1329.52	1329.31	1332.43	24	12	12	484043	674028	854403	267975	368526	426853	1.00052e+06	624528	676856	1.14036e+06	542208	657058	264808	324709	754801	289566	275946	951517	592600	320197	279774	328090	369287	261375
412	M54T1419	1.30834	-2.31237	0.0325717	54	54	54	23.6512	1419.07	1415.77	1421.54	20	12	8	26003.3	33485.5	37340.4	11347.3	19216.9	28484.2	36305.3	23935.6	20096.1	38833.2	25077.9	29141	18719	20219.2	27359.4	13073.4	14245.4	28852.7	21545.4	26813.6	20945.1	15405.8	22420.1	22068.2
413	M213T552	1.79168	2.28913	0.0326071	213	213	213	9.19242	551.545	550.685	555.727	21	9	12	23932.6	79306.7	47547.6	15355	22728.8	47301.5	4791.43	13092.8	22917.6	16592.4	19446.5	19677.7	55633.1	45590.2	85961	30642.5	30726.6	108070	73102.4	27300.8	36376.3	33942.8	39011.4	29719.6
414	M434T1436	1.75601	-2.27679	0.0335081	434	434	434	23.9391	1436.35	1431.99	1437.46	22	11	11	67115.2	240941	146167	37940.4	36344	139889	88108.4	68523.5	118585	116503	111919	145604	53768.5	31205.9	86075.4	31177.2	37629.4	163399	134899	35842.8	31773.5	42465.1	67864.3	34260.9
415	M189T1031	1.60551	-2.35476	0.0337979	189	189	189	17.1892	1031.35	1025.9	1045.62	24	12	12	479644	1.31782e+06	1.75513e+06	411492	366133	713525	1.27822e+06	829878	1.12897e+06	1.52616e+06	546343	561459	503406	698117	857542	319711	338802	831725	572823	470539	666944	460867	602971	474883
416	M374T1432	1.67801	-2.27537	0.0339386	374	374	374	23.8625	1431.75	1422.92	1435.79	24	12	12	39718.5	134928	86200.2	25592.2	20011.8	79804.9	62115	31128.9	72460.4	78781.8	75670.6	91822.8	37535.4	42810	42008.2	20246.1	26993.7	92996.1	83964.8	24942.5	20944.5	24398.8	35049.5	23813.6
417	M461T1437	1.53264	-2.27082	0.0339526	461	461	461	23.9435	1436.61	1429.88	1437.88	24	12	12	334432	987882	824159	196382	246519	504421	605369	422697	527204	666292	629573	604921	282139	265215	495699	214881	216432	764856	582010	277989	222487	290412	444057	217397
418	M231T1033	1.7033	-2.26061	0.0340191	231	231	231	17.2148	1032.89	1029.1	1039.94	24	12	12	273786	628040	696991	246480	181232	364839	690264	384324	637981	773879	286594	383833	189013	210599	294494	126067	180657	898830	340846	168299	215776	178028	224187	230549
419	M165T1414	1.31712	-2.26299	0.0344103	165	165	165	23.5628	1413.77	1411.21	1416.81	17	10	7	38919.8	58184.3	52840	31255.4	31894.7	43360.2	70155.2	42078.7	42272	75008	40418.9	53192.1	40690.2	24966.2	49681.4	37560.8	25176.4	64524	34479.4	35078	32044.3	29750.7	35159.4	30925.9
420	M256T1424	1.25914	-2.26252	0.0344731	256	256	256	23.7325	1423.95	1422.04	1427.44	23	12	11	243537	454416	346032	201209	200244	351248	373717	294140	271131	396939	317713	370213	213865	205302	257212	227264	171700	388838	353631	225236	213261	250997	270133	256796
421	M392T1436	2.00786	-2.34831	0.0345559	392	392	392	23.9398	1436.39	1431.08	1439.77	17	10	7	5815.51	37794.1	21930.3	2986.59	4687.73	18306.3	11611.2	6659.62	14998	10827.4	11844.3	16116.6	6813.26	4254.72	11805.8	3783.8	4175.49	11827.7	12413.5	3773.37	5556.51	6557.6	5060.76	5446.28
422	M211T1397	1.43202	-2.27728	0.0348999	211	211	211	23.2793	1396.76	1391.13	1415.65	13	9	4	86663	177896	164902	51374.3	61990.5	117791	141445	97505	87498.1	201032	109461	118169	75656.4	68694.2	119392	57247.7	53984	145427	112193	67881.7	70024.4	60941.9	90331.8	66848.4
423	M131T1419	1.37269	-2.25359	0.0350274	131	131	131	23.6429	1418.57	1416.45	1420.66	22	11	11	487328	858555	598814	287029	398105	608517	913555	495537	495355	897959	592897	646891	435988	414915	621620	308296	203728	740405	632183	423831	352951	257791	436650	475498
424	M95T1410	1.52222	-2.28315	0.0351675	95	95	95	23.5036	1410.22	1408.57	1411.33	24	12	12	323815	541270	454155	195820	231629	304880	777424	329311	342823	705510	295567	341768	273180	258152	428823	187449	191124	509051	313030	182683	193916	215604	216911	212250
425	M74T1033	1.54153	-2.24755	0.0351949	74	74	74	17.2135	1032.81	1029.76	1039.89	24	12	12	699179	1.32878e+06	1.51603e+06	531169	446764	807590	1.43044e+06	923700	1.40813e+06	1.66881e+06	668014	886660	516127	597091	783800	351523	472633	1.7302e+06	851653	439085	548033	490731	622873	585253
426	M488T1409	1.62772	-2.27484	0.0353352	488	488	488	23.4896	1409.38	1408.28	1410.66	22	12	10	34381.1	54623.9	44776.9	19078.3	22143.7	32040.1	91280.4	42533.9	41932.1	77556.9	24829.5	35868.3	29511.3	17775.5	47531.8	15735.6	18665.6	55889.9	35955.3	21198.4	18480.3	19303.3	23290.9	16769
427	M359T1432	1.47239	-2.25792	0.0354494	359	359	359	23.8606	1431.64	1425.38	1435.45	24	12	12	54758.4	176547	133323	48869.3	53968.5	107572	92454.9	56219.1	90327.3	115400	120294	125430	60858.9	46404.9	80946.8	68447.1	59983.1	115448	123908	53331.1	36322.9	43423.8	63337.7	45719.1
428	M575T1438	1.86044	-2.25715	0.035593	575	575	575	23.9682	1438.09	1436.05	1439.52	24	12	12	3821.48	15702.7	11056.1	2234.33	2290.49	10399.8	4359.64	4283.14	8064.84	5107.55	7750.61	10491.8	2473.83	2363.11	5669.15	1844.7	1766.39	11641.2	6288.28	2641.31	2173.47	2818.61	4309.58	2000.88
429	M319T1435	1.62564	-2.24185	0.0360333	319	319	319	23.91	1434.6	1426.54	1436.48	24	12	12	474345	1.50253e+06	1.00156e+06	244463	296486	903418	717965	474457	666639	850254	800736	958029	399036	293196	646800	284490	196327	1.02739e+06	923686	268062	298875	330318	490281	310687
430	M145T1554	1.44149	-2.24672	0.0361053	145	145	145	25.8958	1553.75	1552.31	1556.54	24	12	12	257441	441080	325670	158144	279842	239406	425033	220596	225607	568129	223239	390271	206977	182894	309890	287600	147338	432009	223814	150014	161630	172969	188808	140630
431	M115T559	1.53712	-2.21732	0.0372594	115	115	115	9.31212	558.727	555.491	560.813	12	12	0	90629.2	227181	149105	62235.6	95787.8	98076.6	130394	79984.2	130206	174825	99459.3	111083	85793.2	81055.6	148662	57455.1	43248.7	184601	112867	43522.6	37002.6	39790	63339.8	45313.8
432	M133T1032	1.55496	-2.2258	0.0375748	133	133	133	17.1996	1031.98	1029.99	1035.1	14	11	3	517494	1.06211e+06	1.2656e+06	441872	345300	554041	1.17095e+06	717549	1.12742e+06	1.31346e+06	531477	550369	416224	444716	609985	283400	384064	1.27926e+06	643119	317388	452115	374971	504873	462151
433	M378T1352	2.35046	2.2949	0.0381297	378	378	378	22.5315	1351.89	1335.59	1353.63	6	0	6	2206.46	8808.78	4410.69	2501.24	2335.54	3868.66	10508.5	2417.61	2576.03	7928.62	2984.96	2141.17	4372.72	7997.4	6462.38	5924.32	6076.44	34419.3	16638.9	3530.73	13170.2	7179.83	7690.99	10378.2
434	M343T1424	1.44571	-2.20831	0.0388861	343	343	343	23.7399	1424.39	1413.86	1427.39	12	10	2	79235.8	195768	143399	46663.9	58169.5	115056	154912	85297.5	100830	166854	109876	126192	68590.6	70107.3	109611	47243.8	52817.9	147027	137091	61247.3	62286.2	61689.5	79446.2	58946.2
435	M497T1432	1.70673	-2.20372	0.0389545	497	497	497	23.8616	1431.7	1428.26	1433.52	21	11	10	9578.67	35549.7	24693	4408.84	6239.17	20828.3	19267.5	9867.7	15959.7	18240.8	16800.4	21767.7	9254.18	4360.72	16775.2	4768.14	4782.57	23944.3	20737.6	6644.3	5588.17	6929.7	10268.8	5005.2
436	M168T552	1.77165	2.21307	0.0389803	168	168	168	9.19811	551.886	551	552.935	10	4	6	8188.16	26442	17847.5	4689.38	10997.4	14861.7	2081.67	5688.93	8842.12	6418.91	5964.69	7011.41	19754.8	16195.3	28899.9	10091	10734.2	39002.5	29588.2	9604.92	9158.25	12528.2	15924.7	9405.09
437	M587T1428	1.85292	-2.21769	0.0390561	587	587	587	23.8066	1428.4	1393.12	1429.99	12	8	4	7768.57	31974.4	24429.4	3802.3	4212.68	15713.2	19119.4	6642.04	13230.9	27469.5	12532.5	15320.1	7935.47	6259.12	16061.6	3312.42	3687.63	17902.4	18742.6	4323.07	3823.9	4632.69	8575.86	3082.85
438	M443T1439	1.7051	-2.2061	0.0391555	443	443	443	23.9781	1438.68	1436.68	1440.77	20	12	8	16861.5	64152.6	39947.5	9460.18	9541.25	35769.3	28447.3	17262.9	31369.3	26588.3	32119.1	40980.6	14406.3	7955.44	23164.3	9999.73	10613.2	40364.9	38515.5	10127.3	11955.5	14288.3	17657.5	7684.55
439	M104T1555	1.2983	-2.19183	0.0393082	104	104	104	25.9234	1555.4	1554.12	1556.72	24	12	12	34089.6	57634.8	47924.5	20371.2	30541.7	46139	51232.7	37403.7	37879.9	46094.4	39945.2	35686.9	30828.2	23804.7	43533.2	28058.3	25059.8	59759.6	33375.8	21832	25210	29412.2	28242.6	24405.4
440	M73T1033	1.54038	-2.18667	0.039946	73	73	73	17.2149	1032.89	1029.1	1039.89	24	12	12	8.09587e+06	1.5975e+07	1.77764e+07	5.35499e+06	5.12764e+06	9.60636e+06	1.72471e+07	1.13513e+07	1.69468e+07	1.95127e+07	8.02395e+06	1.0606e+07	6.07212e+06	6.67088e+06	9.23287e+06	4.31039e+06	5.67497e+06	2.09438e+07	9.90666e+06	5.32529e+06	6.7911e+06	6.07204e+06	6.67719e+06	6.8608e+06
441	M324T1415	1.40715	2.20556	0.0402547	324	324	324	23.5863	1415.18	1404.72	1422.91	20	10	10	6802.47	10411.9	11686.9	7459.47	17764.7	10567.2	14910.6	14761.3	19824.1	8914.39	8630.15	12200	10895.2	2873.53	18211	13732.7	16405.9	16547.6	22074.8	19369.7	24338.2	21166.8	25781.4	11139.2
442	M518T1015	2.31044	2.17896	0.0403743	518	518	518	16.9236	1015.42	1014.57	1015.94	9	3	6	414.989	350.876	7406.67	133.852	391.437	389.432	74.969	4757.19	6839.78	160.206	1170.14	1020.48	8421.84	6445.19	3614	2171.9	2345.56	9330.56	8123.32	1654.51	2511.68	2876.3	4988.06	911.439
443	M262T1150	1.67229	-2.17624	0.0406778	262	262	262	19.1596	1149.58	1148.35	1152.6	18	12	6	19794.3	28025.8	31206.2	7723.8	16650.2	14962.1	37802.4	14833.6	23485.3	36718.3	12401.6	11484.3	12952.6	15573.2	21611	5056.68	8839.45	36509.2	16563.6	8512.57	6852.92	7536.65	8208.03	4322.14
444	M71T1411	1.29063	-2.17847	0.040822	71	71	71	23.5147	1410.88	1409.69	1412.04	12	9	3	296644	395174	384333	185801	267040	272287	511756	303614	293456	460175	279323	301976	273767	231419	373760	203020	216363	423741	288512	215306	188086	236663	228992	182113
445	M711T1749	2.16076	2.17774	0.0408913	711	711	711	29.1566	1749.4	1748.34	1787	17	6	11	2897.44	0	3091.46	0	3941.13	0	0	2941.91	0	2608.65	0	6347.87	2551.15	2645.93	10837.9	5180.95	3952.34	2727.28	0	4870.72	2151.37	3446.02	4626.63	4175.68
446	M451T1421	1.22671	-2.16487	0.0415437	451	451	451	23.691	1421.46	1419.39	1424.64	23	12	11	39711.7	61203.1	63829.4	46739.1	35033.9	46850	48668.9	30167.3	42925.3	46694.1	43036.4	38692.9	36491.2	33399.2	50832	18168.3	40177.2	39305.8	50200.1	36780.6	41677	24641.9	38255.1	33170
447	M286T552	1.95375	2.19343	0.0415938	286	286	286	9.19908	551.945	550.685	555.474	23	11	12	28930.7	81755.1	72966.5	17756.2	26452.9	69531.3	1909.46	12976	39350.9	14594.3	18003.4	22834.8	64500.7	44686.9	120928	37127.6	40470.9	172508	105754	35493.5	52012.3	42738.3	46673	32401.3
448	M291T1415	1.49661	2.15791	0.0424334	291	291	291	23.5795	1414.77	1412.09	1418.45	21	9	12	35311.9	86912	66577	25960.4	31203.7	44293.5	116405	38893	31591.7	80231.7	44429.5	45103.2	79671.4	72632.3	86283.1	59602	51637.2	94677.4	149971	56796.9	83448.9	50514.1	48227.3	134714
449	M261T1553	1.40502	-2.14198	0.043548	261	261	261	25.8865	1553.19	1551.88	1555.28	23	12	11	40213	90318.5	53741.9	30065.4	48399	52093.6	70028.6	37676.7	49331.3	52745.8	49100.6	34957.4	32013.9	30855.4	48584.9	25300.8	25496.3	85631.5	42258.9	27280.7	25338.3	30056.3	32330.9	28063.9
450	M183T1554	1.5833	-2.15995	0.0439692	183	183	183	25.894	1553.64	1552.37	1626.04	24	12	12	88954	229866	167935	77896.2	116406	127783	343780	148509	194771	318437	117335	133288	112993	92191.6	171304	87466.9	84711.1	255609	124733	84595.4	78472.2	74055	76852.6	61230.9
451	M425T1552	1.51556	-2.14511	0.0443032	425	425	425	25.8645	1551.87	1548.2	1632.43	13	8	3	11942.9	12696.9	7537.15	2401.25	8803.11	6963.03	17960.5	12834.5	6215.2	8573.3	8719.66	5988.33	3187.98	5885.64	8001.22	5519.4	4914.67	14141	6084.28	2894.3	4660.92	7283.2	3693.34	6733.85
452	M445T906	2.19324	-2.18384	0.0443245	445	445	445	15.097	905.821	905.265	906.73	19	10	9	20175.5	136568	115631	12609.2	23013.9	58788.1	32368.4	25485	95412.1	23116.7	38072.8	54794.1	25290.8	23922	47619.4	5372.85	8375.18	67146.5	50147	12001.2	12674.6	13289.2	12064.9	12093.9
453	M543T1553	1.37924	-2.12792	0.0449046	543	543	543	25.8774	1552.64	1551.88	1553.63	24	12	12	119797	204861	174517	81644.3	107010	132575	221276	119838	122750	146721	119688	109450	121859	93387.7	165595	92535.2	75576.6	214392	84268.5	73507	69495.7	76116.7	77380	59537.9
454	M83T1414	1.31124	-2.13356	0.045467	83	83	83	23.5736	1414.41	1413.02	1415.65	24	12	12	297823	464346	392181	211777	236531	328145	566154	294843	335173	539574	302324	326860	270420	246859	363789	203120	203925	468348	344744	225683	206375	251920	225142	265762
455	M310T1417	1.45279	-2.15891	0.0455072	310	310	310	23.6213	1417.28	1413.93	1421.53	17	10	7	15782.1	34060.4	27442.1	8796.2	10855.3	20139	37337.1	16122.2	20255.5	39584.8	18929.9	30255.7	17494	12314.1	19548.5	9068.48	10249.4	28342.9	22572	11915.7	12431.9	16310.1	17378.9	14803.7
456	M213T1431	1.43881	-2.11358	0.0461785	213	213	213	23.8498	1430.99	1424.68	1432.78	9	7	2	18600.9	52067.5	41633.5	16477.9	17532.4	32104.1	39626.9	19439	28439.5	40570.6	33755.5	36559.6	22340.8	13212.6	29658.3	13400.9	15492.4	48368.9	34986.4	17505.6	14670.5	16321.3	20011.6	15919.7
457	M449T1433	1.60784	-2.12019	0.0465422	449	449	449	23.8882	1433.29	1426.54	1436.7	22	10	12	8207.7	34295.4	21346.6	7256.77	7578.05	18200.6	16417.1	7780.63	26295.5	15800.3	19030.8	23362.3	7948.24	7934.42	11306.1	6367.56	5777.84	25456.4	21635.3	10464.6	7524.27	6838.08	9054.41	7548.68
458	M74T558	1.52939	-2.10596	0.047077	74	74	74	9.29317	557.591	555.151	560.813	22	12	10	632885	1.3917e+06	1.1811e+06	395705	573178	736281	902188	485800	835694	1.06301e+06	653202	656036	630174	498584	979014	280102	287507	1.25071e+06	868391	304059	304258	271437	323719	218097
459	M223T1630	1.21719	-2.11467	0.047107	223	223	223	27.1597	1629.59	1598.97	1630.86	11	6	5	170902	233250	231200	162587	193284	175844	259272	153660	165136	214633	191724	174257	147759	158793	202112	127349	108389	239374	152770	142756	188050	90826.4	128401	224179
460	M112T1169	1.60991	-2.11	0.0471494	112	112	112	19.4823	1168.94	1164.12	1205.44	6	6	0	23252.6	62107.1	57612.6	13871.9	25450.4	27809.9	57446.8	25367	37541.5	61251.8	24945.8	21575.9	24631.6	27009.6	42298.8	14085.2	14340.2	57352.8	23091.2	14275.5	10806.3	15471.3	15613	13234.2
461	M342T1408	1.45583	-2.11372	0.0471533	342	342	342	23.4599	1407.59	1400.15	1411.6	24	12	12	134155	307904	234919	76549.9	96415.7	172389	307604	144146	176893	293529	165583	181506	132810	107095	201210	85528.1	77973.3	258798	203436	92007.7	90072.8	90894.9	114136	120120
462	M302T1435	1.56632	-2.10653	0.0473047	302	302	302	23.9109	1434.65	1431.99	1436.62	24	12	12	43145.4	140845	99002.2	24338.7	27223.1	91145.5	70847.6	46801.4	70126.7	80108.5	77340.6	95890.8	39902	25794.1	66969.2	28271.3	22177.2	100855	94083.4	29933.3	30413.4	37866.7	50322.9	26821.3
463	M340T1410	1.48435	-2.14073	0.0477848	340	340	340	23.5062	1410.37	1409.38	1412.48	14	8	6	12741.1	26140.1	18644.1	7447.76	8004.09	16200.9	30268.8	12901.6	14502	33876.5	13440.5	18843.9	11565.6	8532.13	15550.7	8453	9932.5	23020.7	13746.7	9417.07	8783.75	9816.56	10373.9	14312.5
464	M373T905	1.92793	-2.11879	0.0481669	373	373	373	15.0903	905.418	904.365	906.385	10	7	3	19518.3	77781.8	54381.9	9426.11	16172.1	33049.9	20066.4	23710.3	69775.5	15299.2	23919.9	35444.4	19340.7	16016.8	35772.5	5523.49	6304.43	49198.8	26771.7	8737.64	9379.81	11911.1	9969.77	7795.58
465	M314T552	1.89697	2.12462	0.0483576	314	314	314	9.20717	552.43	551	556.369	23	11	12	146844	420625	310388	79992.7	141067	304218	25858.5	78684.3	159751	104323	104637	102394	347903	235380	550157	188074	170598	839192	485054	176026	194118	180014	230428	156751
466	M358T906	2.42032	-2.11049	0.0490126	358	358	358	15.1011	906.068	905.265	907.575	24	12	12	135459	626571	498750	37017.8	88791.5	264277	131903	126216	472223	77153.8	139597	204030	90200.9	61668.7	158927	20443.4	22182.4	421194	191213	26505.8	35042	62212.9	33878	34226.7
467	M186T1554	1.34263	-2.08451	0.0490579	186	186	186	25.8941	1553.64	1551.48	1555.64	20	10	10	32314.8	57856.8	57813.2	27556	33062.5	42706.3	59243.2	27223.3	34142.3	48027.9	24876.8	38560	36807.9	21990.6	39142.5	20377.9	25213.7	59010.9	37432.8	21838.9	22805.8	20079.5	25619.3	29706.4
468	M420T1438	1.67758	-2.09435	0.0490758	420	420	420	23.9647	1437.88	1434	1438.93	22	12	10	22183.9	86130	54862.2	12195.2	11529.8	49602.3	34038.8	23181.3	42009.9	38010	39470.9	53961.6	21326.2	11187.5	35975.3	10923.5	13380	54201.8	49737.9	14712	15817.9	15833	25627.7	9759.36
469	M112T1412	1.35689	-2.08269	0.0499195	112	112	112	23.539	1412.34	1409.63	1417.55	17	12	5	24114.4	42572.7	32722	21319	22001.6	28380	52585.7	31403.5	23250.8	50828	25048.4	26609	15226.7	23795.3	36204.3	21591.5	17905.6	42364.3	30074.1	19341.6	19505.4	18533.9	19821.3	16303.1
470	M391T1434	1.69794	-2.0861	0.0512765	391	391	391	23.9072	1434.43	1428.13	1436.69	23	11	12	25756.3	103499	47310.8	11514.7	14684.9	55428.8	46355.1	22542.2	41304.1	40746.2	42914.8	68587.6	22477.4	15040.6	32041.6	12715.3	16249.3	56340.9	56248.6	15681.6	17074.5	18446.2	28744.4	15573.2
471	M470T1436	1.62979	-2.07403	0.0513897	470	470	470	23.939	1436.34	1331.12	1439.77	19	11	7	4929.14	18175.1	12042	2626.48	2892.74	10705.2	6234.47	5781.54	7141.12	8524.13	9197.52	10765.5	4091.31	2677.79	7744.62	2489.37	2543.31	11123.9	10161.9	3217.1	3562.41	3446.05	6447.19	3248.22
472	M85T1413	1.27626	-2.07388	0.0517127	85	85	85	23.5489	1412.93	1412.12	1415.8	16	9	7	218460	325533	288869	135699	197050	211744	400488	221488	219320	348501	203007	236203	202396	186464	272712	162982	156277	315128	213318	174715	151372	192421	180114	147700
473	M201T1411	1.49466	-2.0708	0.0520922	201	201	201	23.5086	1410.52	1408.89	1413.93	11	10	1	57094.6	118729	94196	40835.2	60777.2	50115.8	161268	64760.8	60327	139828	79370.8	65566.7	48947.8	47754.7	109722	30183.7	35120.5	94398.2	80627.1	46761	46474	32522.7	42559.6	49207.8
474	M445T1434	1.43312	-2.08692	0.0525954	445	445	445	23.8934	1433.6	1425.45	1436.6	24	12	12	52587.2	125126	115444	39941.2	53433.4	72068.5	125395	64775.8	50415.8	156051	88403	67196.6	50013.4	46093.1	73231.1	39342	39116.4	106489	79792.3	53851.7	44624.1	56717.4	64982.7	51084.6
475	M300T906	1.94567	-2.06006	0.0528417	300	300	300	15.103	906.178	905.306	907.066	8	8	0	182419	562055	674344	79003.7	139490	342738	169777	213213	603334	135994	209332	319401	144094	134667	285754	50224.7	48641.2	528342	273283	70395.7	79117.2	99989.5	80193.2	71543.3
476	M444T1438	1.57515	-2.04158	0.0542994	444	444	444	23.9747	1438.48	1436.62	1441.13	19	11	8	7696.97	26228.3	17228.8	4594.04	4341.88	16731.4	10761	8080.14	13643.1	12750.9	12677.2	18271.5	7833.83	3088.07	10306.2	3607.74	5345.96	16623.5	17758.9	4965.07	8784.37	5900.88	8009.41	4913.23
477	M408T1427	1.6701	-2.06283	0.054521	408	408	408	23.7868	1427.21	1406.69	1431.31	11	8	3	4851.7	15369.4	11736.7	2828.15	3116.95	9937.88	18009.6	6247.76	8658.39	21837.8	7837.1	9766.52	5282.94	3709.45	8008.08	2825.49	4248.41	13597.2	10388.5	3088.91	4863.49	3666.66	7526.63	4764.65
478	M433T1431	1.40414	-2.03435	0.0547097	433	433	433	23.8512	1431.07	1426.54	1434.42	23	11	12	58080.8	172940	137928	41067.5	54851.2	106634	115113	75507.6	93012.9	119340	95364	121005	53903.7	50195.6	88638.5	51856.6	47723.6	126916	135380	63749.1	50603.7	55736.6	70434.3	52957.3
479	M137T1411	1.54894	-2.04514	0.0556656	137	137	137	23.5096	1410.57	1409.4	1412.22	21	12	9	38769.2	72351	81674.2	27326.6	32962.9	56298.5	112417	41538.3	54739.4	131028	47258.9	50397.6	44884.7	31395	74500.2	15331	33664.8	78174.8	51884.8	34381.4	23128.1	34098.6	34568.9	26099.1
480	M409T1411	1.53173	-2.04278	0.0558829	409	409	409	23.5121	1410.73	1404.86	1414.27	6	6	0	9519.27	29361.7	21062.9	3739.17	4886.96	16483.9	18857.7	9531.96	14830.5	24212.5	13522.5	15345.4	8985.7	6942.51	14832.6	5527.17	6355.63	18420.6	17972.5	7238.11	7115.04	7494.88	10743.3	6770.45
481	M466T1436	1.66786	-2.02847	0.0563727	466	466	466	23.9337	1436.02	1426.49	1439.03	14	11	3	5739.71	20960.3	14268.2	3773.58	3675.41	9486.1	7095.57	5278.12	8062.91	6840.28	10148.6	8391.71	4830.89	2432.9	6756.6	2802.62	3483.04	13522.4	9861.72	3097.7	3963.79	3379.76	4992.02	3064.09
482	M67T1410	1.38478	-2.04941	0.0566194	67	67	67	23.506	1410.36	1404.78	1414.54	21	10	11	162043	247881	228589	98551.5	116473	160911	335562	159631	145792	348857	158493	157887	134398	138307	207343	95029.1	101850	227500	168273	107855	124354	120993	105796	144139
483	M223T1554	1.18176	-2.02474	0.0577373	223	223	223	25.8936	1553.62	1538.98	1562.96	12	5	7	169540	232099	231298	99038.4	191471	174320	255317	154191	163645	215064	190866	175204	150050	156482	203139	138253	162452	151352	130494	141548	202227	152149	128647	188886
484	M576T1439	1.61342	-2.01812	0.0581518	576	576	576	23.9774	1438.65	1437.03	1439.93	16	10	6	1458.32	5569.6	4155.18	684.678	671.069	2581.29	2323.38	1944.71	2193.74	2855.2	3334.74	4126.72	1345.57	1166.24	2593.68	850.505	639.962	3098.41	3609.12	1088.08	1212.34	1153.93	1489.2	1523.8
485	M616T1438	1.91572	-1.99511	0.0585625	616	616	616	23.9748	1438.49	1437.59	1439.03	7	6	1	1708.52	5181.79	3758.19	661.101	672.001	3429.77	1530.39	1161.49	2258.54	1892.45	2445.91	3565.31	755.075	744.57	1501.48	481.984	482.548	4619.28	3134.45	0	773.243	0	1831.6	430.288
486	M428T1486	1.70369	-2.0036	0.0598562	428	428	428	24.7606	1485.64	1484.77	1486.3	24	12	12	26560.5	49214.2	35539.8	14191.8	10210.9	25603.6	78908.4	23656.7	33417.2	59052.4	14275.9	30702.4	20757.4	10009.2	35535.8	14202.9	13195.3	50070.7	31733.7	8862.28	15294.5	13896	10171.6	11838.1
487	M558T1553	1.39182	-1.97673	0.060923	558	558	558	25.8816	1552.89	1552.2	1554.27	24	12	12	48390.2	77266.2	72073.6	27807.9	44428.9	63417.6	95155.2	41235.6	41384.7	65481.7	60725.8	49203	41135.6	32561.7	69442.6	28427.1	24715	96280	43049.2	34179.8	30535.1	30699.4	37683.9	24578.9
488	M372T1329	1.77055	-2.03816	0.0613271	372	372	372	22.1577	1329.46	1328.59	1331.53	24	12	12	162797	348718	211038	66105.9	95074.4	155066	589805	151747	160803	428969	135754	155425	181854	105860	192446	74838.8	89688.8	238245	165138	97892.8	90238.3	94164.4	102861	69866.3
489	M213T1163	1.37361	-1.9776	0.061678	213	213	213	19.3821	1162.93	1159.76	1165.78	15	12	3	27560.9	44587.6	39099.9	16952.7	22746.8	25350.3	35670.4	26249.1	31973.7	42673.7	24017.3	25379.6	28879.1	26473.5	42464.5	11637.7	14925.2	43099.7	27246.4	13815.8	11841.4	13876.9	16160.6	13310
490	M227T550	1.76643	1.98836	0.0618009	227	227	227	9.16559	549.935	547.405	554.831	12	5	7	47537.1	160484	97676.2	29172.5	54321.3	97346.8	12447	28883.5	54413	33785.6	41272.2	40857.8	102917	85192.8	183053	57901.5	68054.1	263036	160810	64792.9	57135.3	53633	82356.3	54436
491	M212T906	1.84684	-1.97218	0.0621982	212	212	212	15.1026	906.157	905.306	906.411	9	8	1	32677.8	110833	96930.5	13701.5	24620.9	56333.2	28518.8	36484.8	89841.9	25202.3	35822.7	48132.9	27836.3	19890.6	50944.6	8352.83	9449.76	88820.8	49807.4	10452.2	12035.6	19221.2	13868.5	13711.2
492	M315T1399	1.67559	-1.98676	0.0628097	315	315	315	23.3106	1398.64	1396.04	1406.54	9	9	0	40035.3	147539	101015	22749.2	29285.5	65219.9	132905	48378.5	59903.8	171361	58816	73849.8	42907.9	51703.2	76653.4	23847.4	24560.6	108202	82657.5	31680	28874.9	31517.5	43733.3	21259.4
493	M124T1410	1.38392	-1.95181	0.0651523	124	124	124	23.5045	1410.27	1408.87	1413.38	14	10	4	17965.3	26824.1	20438.6	9707.42	13236.2	15450	38263.5	17721.1	18123.6	33777	19271.3	17663.4	12503.2	11405.1	23101.5	17110.5	12101.4	28586.4	17182.1	11234.4	16818.1	9007.04	9289.64	11181
494	M293T1042	1.78758	-1.93681	0.0661118	293	293	293	17.3691	1042.15	1030.58	1061.68	12	10	2	23051.1	50575	68951.2	23201.1	17870.4	42659	54606.7	34667.8	53162.2	98492	39192.7	30993	16734.6	15452.2	12859.4	12377.6	13388.6	102644	20944.2	13701.2	11247	10669.4	53474.5	17148.7
495	M145T1413	1.37659	-1.95153	0.0662281	145	145	145	23.5548	1413.29	1411.15	1415.92	22	10	12	115330	184755	158703	61764.7	98310.3	111672	238450	111396	125283	261900	122580	122466	103907	110029	159363	99056.9	54784.2	186233	96893.6	105207	63292.9	78193.2	83579.2	103558
496	M151T1556	1.25128	-1.93461	0.0664835	151	151	151	25.9277	1555.66	1554.62	1557.18	8	6	2	74760.6	111409	86296.1	51956.9	84785.8	78192.9	114901	72806.1	62727.2	89067.4	65034.9	76779.6	59396	59823.4	97755	49526.4	49195.6	119210	76707.2	52584.9	46979.3	56969	52473.7	53558.5
497	M271T1361	1.35192	1.9305	0.0666294	271	271	271	22.6896	1361.38	1351.75	1409.22	22	10	12	134145	241740	299483	55573.1	111637	119936	180004	146932	97971.1	199969	159460	71478.3	132378	197878	308600	133880	158710	317486	245424	153076	195106	176167	172517	267016
498	M254T552	1.72603	1.93359	0.0676388	254	254	254	9.19287	551.572	550.685	553.818	12	3	9	7621.01	20547.5	19228.2	3674.65	8653.76	12538	477.081	3832.55	7174.53	4063.16	5505.64	6117	15434	11851.3	25582.9	9196.7	6402.42	33956.7	23957.3	8255.88	7639.88	9018.24	12379.6	7949.55
499	M346T1424	1.28377	-1.92656	0.0677667	346	346	346	23.7283	1423.7	1421.15	1426.55	24	12	12	292627	673812	436097	232369	280489	482851	498753	315384	362532	585572	438872	495131	299193	256113	346269	273502	219466	588128	474467	274238	260256	352845	337722	286178
500	M214T551	1.64612	1.92228	0.0683144	214	214	214	9.18832	551.299	550.116	554.831	15	6	9	12852.9	38990.3	27686.3	7622.95	12107	25670.1	2268.6	6912.33	13290.1	9460.83	10201.1	9066.2	25579.5	21268.5	43312.8	15048.6	16250.6	50588	41506.8	14388.4	18005.4	12717.3	20369.4	10893.3
501	M146T1554	1.29583	-1.91301	0.0689933	146	146	146	25.8924	1553.54	1552.37	1555.64	24	12	12	86124.4	138816	96343.9	58488.5	88512	95218.5	147693	78733.7	73029.1	111394	83345.8	79025.5	73519.4	56769.9	110430	66110.8	53373.6	150487	75996.5	56876.9	57358.4	52195.1	58731	65372.6
502	M424T1435	1.57302	-1.91573	0.0690324	424	424	424	23.9149	1434.89	1433.46	1436.62	11	7	4	6878.11	25919.7	18369	3780.25	4386.02	18753.9	11251.3	7485.79	14125.1	12386.6	15848.9	17722	6926.53	3034.97	10219.7	3498.24	4681.14	18122.8	19380.8	4028.86	6029.04	5055.26	9494.56	9276.92
503	M302T906	1.77799	-1.90951	0.0700627	302	302	302	15.0917	905.502	905.156	907.28	11	10	1	19863.7	71754.8	60374.8	9843.17	15299.2	34106.6	23284.3	23845.7	55780.1	14011.8	23885.2	32697.3	17092.8	16345.9	36145.6	4708.06	6133.2	55776.3	33920	8520.61	9315.71	11466.8	8999.34	7970.14
504	M230T740	1.63919	1.9094	0.0713717	230	230	230	12.3299	739.793	736.403	744.365	15	7	8	93147.6	150224	111204	70254.9	183784	226202	1657.05	131251	116990	2194.94	271930	200905	215909	150226	286696	144438	162491	499334	418258	137667	94431.4	149746	173140	124384
505	M78T1556	1.19286	-1.8909	0.072138	78	78	78	25.9339	1556.03	1553.7	1556.32	12	10	2	31450.9	48633.6	42652.2	21665	44699.5	38268	52643.3	33062.4	35186.9	42579.6	36365.6	31399.8	32268.2	24458.9	45502.6	27417.3	25566.4	47855.7	34734.3	28593.9	27011	29635.6	30053.6	31361
506	M196T1429	1.22173	-1.88396	0.0730956	196	196	196	23.8161	1428.96	1422.92	1434.56	15	11	4	15878.3	24509.9	20360.2	6719.99	14096.7	18798	21294.3	20056	16968.4	19712.4	16183.5	20157.5	14696.8	9752.6	14272.8	14359.4	13866.4	20858.4	23028.4	10119.8	14401	10820.9	14107.6	15479.4
507	M401T1411	1.45612	-1.90741	0.0731484	401	401	401	23.5116	1410.69	1318.08	1413.62	27	12	12	149382	270889	227964	81985.1	111031	142976	407012	172236	183047	381845	156820	169603	140292	127130	220914	92669.1	87608.6	258275	197833	95120.5	84876.2	110511	112955	157658
508	M387T1435	1.40395	-1.88506	0.0733027	387	387	387	23.9118	1434.71	1430.78	1436.05	22	12	10	61825.1	157792	155665	38839.6	49633.6	90691.8	108946	73181.4	76518.2	141617	101416	95434.4	66468.2	53909.4	104478	41016.2	39545.8	143697	97663.5	52241.8	49615.7	62054.6	70585.7	38951.6
509	M302T552	1.82728	1.89541	0.0737039	302	302	302	9.20642	552.385	550.685	555.727	23	11	12	67907.5	252160	159766	38255	72806.4	143226	13441.8	37025.5	73078.5	48412.1	50781.3	51750.2	163156	113483	250418	90826	85413.7	431506	251948	82610.8	107107	85038.1	107461	74043.4
510	M301T553	1.7612	1.88759	0.0744094	301	301	301	9.2095	552.57	551	559.047	24	12	12	406174	1.42436e+06	861207	240988	419903	879693	88850.3	208479	439400	333591	300776	299587	930473	697083	1.52313e+06	527913	476490	2.29513e+06	1.3418e+06	477196	563054	497182	631519	435426
511	M233T1554	1.348	-1.87269	0.0745616	233	233	233	25.9079	1554.48	1553.64	1555.28	24	12	12	89943	170761	129922	60359.9	97366.1	96170.4	173065	88575.1	95904.7	113182	80474.6	89444	83897.9	66632.7	117982	61071.8	58274.4	182929	86968.4	62133.7	47460.8	68981.5	65622.2	51435
512	M264T758	1.79489	-1.86967	0.0750095	264	264	264	12.6328	757.968	757.048	758.513	24	12	12	371345	834818	425183	76463	303028	237772	259045	216245	333679	332360	235566	332612	209433	136069	324127	78542.2	122953	774502	139189	97915.3	66667.4	89055.1	107124	59636.5
513	M315T553	1.80672	1.88616	0.0753397	315	315	315	9.20878	552.527	551	556.629	21	9	12	36598.3	130607	76678	21689.6	39471.2	82592.4	8304.18	20340.1	40176.8	29140.9	29049.4	25265.2	86405.2	63731.9	140792	46472.9	42251.9	225737	130397	44063.8	53159.7	47914.2	55198.5	39348
514	M303T552	1.82856	1.87541	0.0760331	303	303	303	9.20548	552.329	550.685	555.727	22	10	12	17779.1	68059.6	35407.2	9563.76	17860.3	41034.5	2595.27	9475.66	20826.1	10784.7	12309.2	12753	43512.7	31313.1	79973.3	21252.8	20923.8	104568	54595.7	23514.2	27034.2	20268.3	28394.2	17236.9
515	M72T1419	1.22561	-1.8703	0.0760701	72	72	72	23.6421	1418.53	1415.75	1419.78	8	7	1	40962	75247.9	65109.1	28493.4	46365.3	58103.1	79150.2	41814.3	48689.1	64958.3	48501.5	65900.2	45307.6	38151.5	55871	36584.9	34512.7	74648.4	44801.8	36210.9	41377.7	48424.6	45525.3	39777.8
516	M458T1438	1.61251	-1.86829	0.0765264	458	458	458	23.9629	1437.78	1436.58	1440.05	17	9	8	6264.2	29448.8	17663.6	3711.03	4415.96	17002.9	9629.82	8505.66	15788	11550.8	10773.2	18580.5	6272.15	3402.88	11137.1	3490.01	5232.88	18178.2	17795.5	4450.54	6219.93	5753.91	9222.85	3934.59
517	M300T552	1.95612	1.8726	0.0767721	300	300	300	9.20348	552.209	550.685	559.047	24	12	12	2.08982e+06	8.10483e+06	3.53808e+06	962208	1.91172e+06	4.7437e+06	192042	684450	2.49334e+06	716230	1.13375e+06	1.42197e+06	5.67899e+06	3.2597e+06	8.0109e+06	2.97508e+06	2.63483e+06	1.34763e+07	7.02805e+06	1.81344e+06	2.06788e+06	2.43614e+06	3.13663e+06	2.23795e+06
518	M228T551	1.82477	1.87881	0.0768188	228	228	228	9.19111	551.466	549.799	553.254	18	7	11	53488.8	175724	112235	27151.5	56557.3	118443	6868.8	29654.3	54783.8	34688.7	44182.4	40878.8	114398	86098.9	222809	65040.9	58963.4	315519	181703	61461.5	72148.4	62272.1	82742.3	53915.9
519	M407T1417	1.49248	-1.85935	0.0777802	407	407	407	23.6134	1416.8	1411.66	1421.11	16	11	5	11095.3	43054.3	28961.5	5068.46	11625.4	21423.6	19568.9	12348.2	19782.7	30651.9	21448.9	21748.4	10979.1	10462.9	22803	9114.26	7210.95	26115.4	25451.2	8825.57	7882.58	8884.27	19355.2	8262.88
520	M432T1428	1.38254	-1.85283	0.0783286	432	432	432	23.8029	1428.18	1414.89	1430.4	21	10	11	26806.8	72037.7	51974.5	15861.8	19388.3	39964.3	50662.1	28712.8	33083.1	57206	39331.2	41366.8	26595.9	20456.6	36841.2	16878.5	18285.1	53699.6	50095	21318.8	20386.5	20853.4	24805.8	34362.8
521	M187T1553	1.32484	-1.84615	0.0786466	187	187	187	25.8807	1552.84	1550.27	1554.67	24	12	12	65812.6	122207	105716	38730.9	66758	78006.7	99334.1	62833.3	66583	90152.6	61632.3	65672.3	59908.2	51077.8	83688.9	43280.1	43872.5	134394	56616.9	45314.2	43053.3	44663	50166.1	40984.9
522	M177T1553	1.33203	-1.84431	0.0786632	177	177	177	25.8816	1552.89	1552.36	1554.27	24	12	12	627414	1.18537e+06	827770	411208	586652	713316	1.11609e+06	589790	478835	772919	579790	581511	589853	451566	789216	438894	402753	1.12753e+06	631108	389316	392473	415754	418417	312316
523	M186T746	1.98519	1.89593	0.0787143	186	186	186	12.4377	746.26	735.507	750.253	19	9	10	21087.3	48057.3	24766.5	14027.8	26162.7	55475.3	2495.09	25018.3	25786.1	2536.19	32179.3	52748.1	52268.7	34860.4	74462.9	33979.7	33867.6	188901	84252.6	25507.2	26730.9	40415	36880.4	23660.8
524	M185T1553	1.34671	-1.84305	0.078838	185	185	185	25.8827	1552.96	1552.06	1554.27	24	12	12	178347	322897	255533	110423	164607	182792	327823	160689	161305	237744	157161	161806	159845	117567	228519	125690	114384	334282	173415	111274	96104.7	116298	119336	101100
525	M59T1031	1.39336	-1.846	0.0789775	59	59	59	17.1761	1030.56	1027.66	1033.39	10	9	1	115125	178934	263215	82855.8	67354.9	113007	224457	150752	203587	243728	114886	126442	85378.8	102229	131995	60947.8	84388.1	260905	152107	84481.5	95467.1	86774.1	103426	104280
526	M330T1436	1.46983	-1.84617	0.0799028	330	330	330	23.9287	1435.72	1432.79	1437.52	13	12	1	11253.1	45781.5	27507.2	7842.06	7635.92	24819.9	21224.8	14494.2	20514	26353.8	25026.8	26134.6	14091.1	6829.55	19672.2	7556.49	9465.27	26545.7	30659.4	10244.3	10551.3	14288.8	14756.3	11270.4
527	M259T1387	1.31425	1.83465	0.0802768	259	259	259	23.1167	1387	1295.3	1419.76	22	10	12	90098.2	237330	242660	60218.3	95623.1	136195	238443	117641	121803	247423	131767	127592	115550	224431	213086	120208	156511	301603	289690	209504	178173	149334	212982	256084
528	M275T1555	1.3204	-1.83283	0.0806042	275	275	275	25.9089	1554.54	1552.94	1556.19	24	12	12	55168.7	98088.1	69224.7	33050.9	36693	56389.9	90648.2	43570.8	51274.6	56458	47710.2	51194.3	48912	38757.6	66043.2	36537.7	30107.6	87328.5	48044.4	33106.8	28573.4	38121.6	38356.9	28280.8
529	M134T1554	1.3177	-1.83236	0.0811839	134	134	134	25.8921	1553.52	1552.68	1554.27	24	12	12	571373	949970	768883	364678	536689	626418	974913	559853	542470	713557	537681	529009	509112	405244	738631	366841	368426	1.10201e+06	556080	360143	329672	396945	390000	301792
530	M163T1404	1.38803	-1.84006	0.0816192	163	163	163	23.3973	1403.84	1399.05	1413.93	23	12	11	89562.7	188223	176392	73199.3	85279.1	96519.5	226042	130661	103500	268796	182900	99592.4	92457.6	103424	161985	73190	60116	186016	147783	80471.3	81835.3	78558.3	110037	63775.8
531	M110T1413	1.27579	-1.83285	0.0820144	110	110	110	23.5512	1413.07	1410.35	1417.04	23	12	11	33666.4	61203.5	50264.3	32364.2	36638.4	40172.1	82617.5	39007.5	37364	69579.4	39198.8	60682.4	32874.6	34842.2	46849.1	29862.1	29110.9	63585.2	54938.9	31883.8	34842.6	27001.8	31246.7	39743.5
532	M212T552	1.6939	1.82526	0.0830948	212	212	212	9.20455	552.273	550.685	555.727	23	11	12	141777	468029	294541	82548.1	151677	294139	15236.8	80377.9	141480	91728.4	113020	111221	297489	226023	481345	177152	156095	721372	438062	165268	177549	173315	206311	143733
533	M320T1423	1.21442	-1.81538	0.0835476	320	320	320	23.7162	1422.97	1421.15	1425.67	24	12	12	1.08638e+06	2.10921e+06	1.48766e+06	914295	1.03256e+06	1.6293e+06	1.94279e+06	1.22375e+06	1.24692e+06	1.83957e+06	1.42109e+06	1.55867e+06	1.02314e+06	942123	1.39796e+06	1.09651e+06	795537	1.90322e+06	1.64765e+06	1.12592e+06	948589	1.23419e+06	1.21651e+06	1.07237e+06
534	M268T551	1.6877	1.81418	0.0854559	268	268	268	9.19133	551.48	551	552.71	8	2	6	15801	42524.5	26414	8560.16	14945.3	31693.6	1767.25	8119.68	15116	9363.02	9255.6	10527.1	28792.6	22808.8	40578.1	14724.9	17728.9	73284.5	45332.4	13264.8	18659.2	17033.7	20125.8	15227
535	M175T1554	1.30772	-1.80027	0.0856138	175	175	175	25.9018	1554.11	1552.36	1556.54	24	12	12	76270.7	145771	125206	50972.6	89965.8	85328.4	162293	83235.8	77213.5	125670	84095.4	83806.6	78305.4	56744.6	122402	60701.9	57303.6	151838	82854.8	58714.4	59173.1	59703.2	68358.7	53753.1
536	M227T1166	1.39691	-1.79763	0.0863105	227	227	227	19.431	1165.86	1164.12	1167.45	12	7	5	47739	112702	99080.2	31778.8	59040.9	84394.1	93622.7	53806.1	68624.4	101780	54596.6	55442.8	81371.5	78210.7	113103	27394.8	35575.1	78332.6	62074.7	25587.1	25895.1	35800.4	29917.1	24247.3
537	M589T1189	2.43493	1.85295	0.0867411	589	589	589	19.8236	1189.41	1186.36	1190.23	7	1	6	2198.95	17738.5	7612.37	1897.9	4024.07	9279.2	1419.25	2862.83	5753.77	3990.65	6596.4	6005.73	7877.59	6778.47	16093	7477.53	4399.13	50182.2	39150.7	5898.94	6874.29	9859.31	10907.4	3435.9
538	M133T1554	1.32074	-1.7971	0.0867676	133	133	133	25.8954	1553.72	1553.08	1554.52	24	12	12	2.45381e+06	4.23408e+06	3.25388e+06	1.59335e+06	2.26013e+06	2.63306e+06	4.10682e+06	2.29312e+06	2.29007e+06	2.96291e+06	2.29332e+06	2.24879e+06	2.19546e+06	1.73588e+06	3.10185e+06	1.60261e+06	1.52559e+06	4.78663e+06	2.29039e+06	1.54086e+06	1.39617e+06	1.59209e+06	1.69124e+06	1.24196e+06
539	M105T1554	1.28789	-1.79608	0.0868887	105	105	105	25.8941	1553.64	1552.94	1554.52	24	12	12	367678	653904	499125	258019	373124	437472	631285	363248	391849	487322	379185	353482	351583	288705	484708	262442	250912	737110	378217	256633	236165	263148	287345	237296
540	M130T1420	1.23632	-1.79281	0.08746	130	130	130	23.6591	1419.54	1418.47	1422.14	19	10	9	489564	925265	519226	804686	570352	816833	721912	369950	436830	812259	741209	960900	727822	608033	590878	534026	620287	670532	753039	254427	559147	594441	330745	364145
541	M321T1423	1.21746	-1.78825	0.0876178	321	321	321	23.7222	1423.33	1421.15	1426.55	24	12	12	379174	630878	443174	274498	291218	495802	540729	352406	402139	596550	451590	532124	309482	287695	423469	284970	264158	611182	523207	317987	317063	373968	391539	322751
542	M228T1423	1.13635	-1.78559	0.0881463	228	228	228	23.7138	1422.83	1421.11	1425.67	23	12	11	395253	488580	344512	401424	293315	519654	469886	337337	434707	443359	360369	502236	418134	359089	310988	426621	350097	453057	421049	275039	288851	434270	286412	368215
543	M456T1553	1.37047	-1.78082	0.0888992	456	456	456	25.8901	1553.41	1552.36	1554.53	23	12	11	20060.6	46252.2	25211.2	13650.9	18234.6	25976.9	37318.4	18680.1	18499.5	34064.4	22771.4	17224.9	17725.8	12550.2	27046.5	15731.8	13791	41766.9	21870.1	17039.8	11326.4	12655.1	11708.5	14191.2
544	M546T1552	1.50599	-1.82973	0.089164	546	546	546	25.8744	1552.46	1551.85	1554.6	8	7	1	2098.12	3998.95	2237.67	1405.45	868.947	3426.48	6157.82	2851.65	2581.03	2123.28	664.766	1672.23	1753.09	2001.15	936.54	2183.19	1019.92	2600.39	1448.96	2024.47	1115.82	1166.85	2042.34	1685.15
545	M106T1554	1.26125	-1.7792	0.09001	106	106	106	25.8938	1553.63	1552.36	1554.67	24	12	12	63887.5	118877	82395.5	51185.4	67156.1	77218.3	108384	71600.3	76056.7	79773.5	69559.7	64584	53747.8	48542.3	88936.5	49087.6	46475.9	126287	81294.9	43592	52262.8	47127	50734.1	49814
546	M194T552	1.70891	1.78543	0.0904044	194	194	194	9.20679	552.407	551	556.369	22	10	12	120947	392101	240786	67424.2	120659	249582	26958.5	63225.8	126112	88004.2	91181.4	90198.4	242541	192057	418855	146790	137622	651493	364651	128488	152623	129879	180950	120199
547	M162T1553	1.25309	-1.77129	0.0904582	162	162	162	25.8915	1553.49	1552.06	1554.67	24	12	12	49576.5	70714.7	62435.3	29964.2	44149.8	41138.2	70523.2	41181.6	44473.2	58882	35592.7	45465.6	39860.9	30705.8	55970.5	35499.5	31224.8	78806	40961	29287.3	33332.2	29449.1	35286.7	33722.4
548	M226T552	1.78565	1.78471	0.0908309	226	226	226	9.20679	552.407	551	557.249	24	12	12	206328	723770	430040	109765	218606	445045	20270.6	105967	211532	139865	156158	156114	454199	333567	797723	245067	221592	1.22357e+06	700658	227791	254356	247971	312665	201130
549	M166T553	1.60666	1.77151	0.0909736	166	166	166	9.22022	553.213	551.308	556.629	22	10	12	16697.9	56490.7	31931.1	9216.57	18599.4	32182.7	3314.84	10038.2	18073.1	13097.5	12181.5	11932.1	33520.7	25329.5	47304.6	21608.9	18912.9	75669.8	51470.5	19332.5	21036.8	18873.4	26057.3	16448.8
550	M442T1702	1.66735	-1.8035	0.0909955	442	442	442	28.3596	1701.58	1700.44	1702.75	13	10	3	6781.56	14379	10063.4	4653.77	7232.27	7243.99	32590.5	7951.79	6888.94	12304.5	6534.19	11099.1	4217.94	5166.96	6856.24	4232.97	6629.41	16170.7	7645.61	3996.37	5141.21	5195.23	3771.34	7578.23
551	M435T1424	1.21243	-1.76793	0.0910458	435	435	435	23.7369	1424.21	1422.04	1428.33	24	12	12	151260	268640	196389	114658	118586	241382	241115	181670	201170	253666	199880	210679	164895	142754	167566	132591	127281	266911	244634	131858	137521	127805	147627	170817
552	M171T1555	1.34317	-1.76622	0.0914024	171	171	171	25.9208	1555.25	1554.05	1556.31	19	11	8	204479	387106	281831	122850	205005	217721	372010	184787	180306	263586	199952	197950	186750	135486	274318	129490	126319	411623	195099	133202	115812	140089	142399	107124
553	M341T1166	1.72795	-1.78688	0.0929585	341	341	341	19.4411	1166.46	1165.71	1167.32	19	8	11	60192.8	236225	310449	79685.9	412654	50621.3	548341	590225	81962.6	214649	292595	158871	130382	182830	122717	54113.8	112254	187894	33948.2	175462	77501.2	124834	386592	168742
554	M331T1364	1.38352	1.756	0.0932383	331	331	331	22.7286	1363.72	1342.29	1414.89	12	4	8	75062.2	141234	242227	38210.7	54503.7	80587.4	110339	121519	76460.4	125898	121599	85615.8	91670	219620	135837	82924	127355	250934	213189	100035	146306	92220	92936.5	208552
555	M545T1553	1.34251	-1.75714	0.09345	545	545	545	25.8784	1552.7	1551.88	1553.63	24	12	12	19089.8	27372.6	21594.6	13189.5	20919.3	15250.5	39015.2	12105.9	15174.6	14548.5	15134.4	17634.6	15626.5	10873.1	14102.8	11845.2	15086.3	32394.1	15519.1	9313.22	11050.8	12413.7	13546.5	10316.4
556	M270T551	1.681	1.76912	0.0935061	270	270	270	9.18628	551.177	548.274	554.143	14	5	9	12534.8	35681.9	26772.4	7010.62	13118.4	27647.3	1226.25	7547.78	11917.2	8944.27	10189.4	10778.5	27808.1	19433	54627.9	15058.3	13240.6	53418.8	41753.8	12596.7	16514.7	14355.3	9850.68	12775.1
557	M119T1553	1.34004	-1.75616	0.093583	119	119	119	25.8811	1552.87	1552.2	1554.25	24	12	12	2.77163e+06	5.0431e+06	3.80384e+06	1.79792e+06	2.61736e+06	3.05036e+06	4.99276e+06	2.65597e+06	2.59362e+06	3.59409e+06	2.60235e+06	2.61104e+06	2.52436e+06	1.96914e+06	3.65451e+06	1.7933e+06	1.69916e+06	5.76134e+06	2.68448e+06	1.69876e+06	1.5427e+06	1.88474e+06	1.86951e+06	1.37536e+06
558	M81T1419	1.21413	-1.75647	0.0945155	81	81	81	23.6441	1418.64	1416.69	1420.06	24	12	12	808289	1.2619e+06	1.02692e+06	591682	658707	912901	1.4135e+06	766640	812410	1.40309e+06	881386	939781	705678	699109	977711	686785	545609	1.21561e+06	1.04061e+06	663315	668873	745915	720102	783736
559	M178T554	1.4668	-1.74283	0.0953502	178	178	178	9.2281	553.686	551.567	559.93	14	6	8	25024.2	64064.7	63789	15465.5	30867.1	34991.7	36174.3	16355.6	37534.5	47942.8	30313.1	22406.2	23512.5	21999.9	48030.6	15490.4	12726.7	55148.9	43349.7	12914.5	15556.7	12090.3	15227.1	13649.9
560	M102T1421	1.32976	-1.74266	0.0956071	102	102	102	23.6768	1420.61	1418.38	1422.41	14	9	5	34269.6	60557.8	63657.8	17813.1	47438.1	56743.7	88054	30140.6	42822.8	70333.2	62327	71787.9	37043.3	36740.6	54472.7	40273.5	13344.1	54576.7	67480.5	22829.2	33316.4	26239.4	68843.2	30601.3
561	M142T1555	1.31212	-1.73971	0.0958883	142	142	142	25.9086	1554.52	1553.25	1555.4	18	10	8	55884.3	99976.7	85959.1	39858.1	60696.3	54408.5	94106	61753.8	57522.3	123651	62821.7	60053.5	58397.6	46457.3	79876.6	42643.7	46827.3	117102	65697.8	39966.8	37321.3	41902.6	41722.4	34992
562	M380T1420	1.47975	-1.74025	0.0971183	380	380	380	23.663	1419.78	1385.89	1423.02	11	7	4	6312.31	19032.5	14360.2	2905.61	5216.6	6787.95	11630.5	4754.56	10316.1	15854.8	7521.74	8498.39	4108.29	4661.41	11679.9	3550.87	9951.64	13939.5	7025.46	3964.16	2621.26	4433.57	5037.38	5520.12
563	M56T565	1.42981	-1.73726	0.0980417	56	56	56	9.40908	564.545	559.934	581.491	7	6	1	79397.9	213772	191437	60762.4	104410	115381	156479	105915	134656	168050	132087	111992	96234.6	98902.1	149065	57356.1	55031.5	266304	119666	61035.3	45276.7	50143.8	69249.1	32817
564	M292T1422	1.3031	-1.72729	0.0983589	292	292	292	23.7016	1422.09	1421.07	1423.79	24	12	12	213805	460955	291632	152778	186193	357088	391677	219744	206498	448687	290693	348571	165861	160628	259635	198173	115948	413177	393963	178083	162797	250896	229952	209220
565	M178T1554	1.31247	-1.72538	0.0985887	178	178	178	25.8924	1553.55	1552.57	1554.72	24	12	12	76473.8	144969	123209	59580.3	68227.8	100980	137525	70810.6	76649.9	103807	67254.8	71494.2	68240.6	53253.7	99026.3	51581.4	58002.1	162349	77132.4	56207.2	50968.7	52605.6	55623.5	53872.2
566	M220T1554	1.33356	-1.7307	0.0987748	220	220	220	25.8939	1553.63	1552.9	1554.72	21	11	10	268783	484802	333298	171212	238153	282861	420233	257009	245447	332223	241834	246267	234913	176472	359899	147586	149974	538133	248740	164226	152598	160850	172961	134792
567	M203T1035	1.4292	-1.74874	0.0988059	203	203	203	17.2499	1034.99	1023.07	1051.63	13	8	5	157541	379877	544841	83084.3	150469	177174	357895	341955	310179	503668	191366	173339	131435	317093	308778	82498.8	161121	310899	226509	180922	174620	164023	163398	137645
568	M308T1422	1.29298	-1.72951	0.0993519	308	308	308	23.7027	1422.16	1421.11	1423.91	24	12	12	72142.1	158520	105132	41163.4	77118.2	111994	163529	80348.1	80159.6	166174	108819	122080	68374	55046.4	88470.3	68555.5	46299.2	146473	110335	65732.5	68398.9	109363	87411.7	81054.6
569	M257T1030	1.64634	-1.72195	0.099397	257	257	257	17.1697	1030.18	957.092	1034.44	14	12	2	83151	206291	234943	61233.9	45701.3	103685	212739	105540	156319	255070	86767.4	113240	56455.3	69384.7	99408.9	36903.3	42187.6	338688	102803	48391.1	49623.5	44452.9	56737.9	66101.5
570	M260T1421	1.45417	1.7352	0.100362	260	260	260	23.6812	1420.87	1357.07	1423.22	24	12	12	143137	388016	165094	106659	114866	158054	259829	138049	125652	233697	139998	174347	251374	144060	214907	151678	145046	266752	511242	154119	357001	246812	137568	542126
571	M460T1441	1.42838	-1.72164	0.100774	460	460	460	24.0101	1440.61	1437.59	1442.68	10	7	3	5567.05	18796.8	13211.4	3275.61	4530.09	9518.45	8300.17	5065.69	7418.78	8388.03	8980.46	11940.4	6237.99	4384.44	7297.61	4096.75	3062.78	12556.6	11586.7	3626.25	4719.33	5279.91	6346.5	4309.95
572	M247T1556	1.2945	-1.71673	0.101126	247	247	247	25.9345	1556.07	1554.94	1556.43	10	10	0	44272.8	78038.1	63319.5	29029.4	49306.2	54150.8	73101.9	46080.4	43546.7	65569.7	38569.7	47346.6	44222.2	38736.2	67837.9	29911.3	29761.2	89796.4	43165.8	28859.5	26826	28961.6	31410.6	28985.6
573	M70T580	1.81474	1.76933	0.101166	70	70	70	9.66573	579.944	577.672	582.377	8	2	6	56761.1	126413	164751	34115.8	76681.1	71817.2	118096	93431.3	151961	112005	69731.3	78631.7	137347	108590	246330	113145	107327	622516	192481	108467	106632	106092	161874	84129.7
574	M135T1418	1.26376	-1.71098	0.10195	135	135	135	23.6268	1417.61	1413.93	1419.56	22	12	10	101610	165304	148463	91186.7	94535.1	126086	185792	86510.4	88809.2	209021	117162	95492.7	105278	95724.8	138170	56693.7	73828	181635	98776.2	80946.1	85003.3	81222.1	89706.6	107839
575	M230T1556	1.31388	-1.70949	0.102594	230	230	230	25.9251	1555.51	1554.34	1556.4	13	9	4	94578.8	174366	125246	62999.4	86117.1	115907	151932	91254	90445.2	126378	92007.8	91806.3	93226.9	76974.3	126988	63387.3	61327.4	195982	93012	59117.6	53445.5	62733	59913.4	45638.4
576	M489T1409	1.31879	-1.71572	0.103058	489	489	489	23.4896	1409.38	1405.55	1410.71	21	12	9	15456.8	22785.4	21459.1	8422.57	11631.2	14138.5	35612.2	12802.2	21841.5	23414.3	13455.2	13844.4	13990.1	9876.25	20067	8450.17	9198.54	16222.1	20926.3	12658.6	9262.5	10808.4	11636.9	19828.1
577	M210T552	1.70194	1.71025	0.103466	210	210	210	9.20717	552.43	551	555.727	23	11	12	45170.3	151760	117803	26991.1	47753.7	97990.3	5146.87	23511	47223.2	30971.1	37377.9	36223.5	95948.3	73460.5	186049	60218.5	49598	252586	146936	47463.8	55200.7	57859.1	64719.2	46724.2
578	M81T1558	1.21308	-1.69911	0.103686	81	81	81	25.967	1558.02	1556.22	1563.12	19	10	9	284120	445425	341861	224352	346543	274901	460929	263422	288495	333477	234977	309870	244071	216067	402076	256267	200597	472844	261875	199371	207086	216097	233775	229295
579	M147T1412	1.35673	-1.71888	0.104505	147	147	147	23.5355	1412.13	1406.47	1417.01	15	5	10	1.19867e+06	2.09055e+06	3.61572e+06	975881	1.28089e+06	1.12768e+06	2.93946e+06	2.21908e+06	1.39272e+06	2.58931e+06	3.52621e+06	1.31375e+06	1.49764e+06	1.60602e+06	2.28519e+06	1.17822e+06	1.09503e+06	2.51064e+06	1.82473e+06	1.3172e+06	1.01293e+06	1.28944e+06	1.18111e+06	1.09042e+06
580	M113T1035	1.5349	-1.69327	0.104604	113	113	113	17.2511	1035.06	1031.23	1042.25	14	11	3	36712.4	92052.9	108922	24492.7	22411.5	39281.5	89679.4	41954.4	89979.9	96907.3	41901.1	44073.9	29244	28177.9	42892	21647	25344.1	123868	67679.7	26572.1	32090.8	23896.8	29204.6	23920.8
581	M190T1422	1.19924	-1.68907	0.105613	190	190	190	23.7001	1422	1420.93	1423.91	24	12	12	626472	1.03835e+06	759987	482151	598709	883829	1.12694e+06	698984	735672	1.13831e+06	770852	908530	537542	496197	733576	586651	451588	1.05799e+06	963938	640886	568191	761855	649621	697792
582	M208T552	1.65342	1.70152	0.105854	208	208	208	9.20679	552.407	551	554.396	18	8	10	141930	423120	261550	86423.6	147014	265616	30114.8	74363.5	141737	108099	100374	103396	270689	206128	444611	155368	147391	711603	415779	137823	163430	148955	189836	123007
583	M161T1553	1.29029	-1.68669	0.1059	161	161	161	25.8805	1552.83	1552.06	1553.77	24	12	12	157427	296535	222909	107898	158593	173687	292096	149467	158931	203564	154876	154158	145648	118177	222615	109994	108852	310592	167515	105334	105104	109572	126147	98857.6
584	M94T1557	1.21188	-1.68614	0.10597	94	94	94	25.9526	1557.16	1554.72	1560.27	24	12	12	78927.7	117154	81194.3	54737.7	88841.1	71780	123892	69483	85240.9	76996.6	65588.6	72021.3	54627.1	45271.6	94367.1	67652.9	57176.1	113793	79117.5	44040.3	65655.7	49671.2	55884.9	86235.4
585	M226T923	1.47381	-1.67699	0.10777	226	226	226	15.3905	923.432	912.596	941.628	7	7	0	19834.1	63737.1	57221.9	10162.8	19304.8	40399.2	35587.7	21677.8	42502.1	37667.1	32218.7	34229.9	24023	19638.8	44857	10361.4	9641.41	63037.9	39083	14193.7	12205.2	16565.5	15942.3	11724.6
586	M184T1556	1.26548	-1.67618	0.107862	184	184	184	25.9384	1556.3	1554.41	1557.38	13	7	6	54592.3	77555.2	59529.4	31275.1	48561.3	51082.5	88593.1	40549.3	40590.7	59809.6	41573.2	48384.1	48690.4	34639.4	66002.5	34071.8	33092.8	81579.2	50607.7	33680.3	31076	30740.7	34544.8	28667.1
587	M262T1418	1.47432	1.68128	0.108725	262	262	262	23.6364	1418.19	1337.39	1421.94	13	6	7	6871.46	26126.7	12745.5	7751.8	6589.6	11446.8	17649.7	10148.3	12270	32439.5	11762.9	15083.4	19172.9	12333.4	14640.5	13857	12894.7	45583.1	27780.5	11233.2	37659.1	17527.4	10161.5	29096.1
588	M98T1408	1.31444	-1.68989	0.108913	98	98	98	23.4745	1408.47	1406	1409.83	16	12	4	52394.7	98893	94463.2	38545.5	52815.8	57298.3	137939	56137.1	65492.8	130982	59164.9	64403.9	59605.1	54533.7	84279.1	36718.6	44971.1	92162.2	76443.8	39362.2	59146.7	40869.2	44126.9	58974.1
589	M182T1422	1.23175	-1.67896	0.108934	182	182	182	23.7023	1422.14	1420.27	1425.67	23	11	12	86647.6	139659	83058.5	73499.3	99393.9	124813	153818	85474.9	101949	170569	60625.6	140455	106479	109103	57167.1	87544.9	70896.7	112759	129010	45494.3	82769.3	99009.2	72470.3	98915.8
590	M138T552	1.53923	1.67131	0.109294	138	138	138	9.20106	552.063	550.685	554.583	22	10	12	13953.2	52778.8	18800.9	6094.43	14296.6	35796.7	4153.73	5942.58	18423.3	8932.36	7313.53	12666.6	28387.4	20846.5	49776.1	17200.8	17344.3	32273.5	47690.1	20597.7	17182.6	19768.5	19713.1	15761.6
591	M182T552	1.57223	1.66869	0.110539	182	182	182	9.20303	552.182	550.116	555.727	21	9	12	30722.9	94492.2	65943.5	17744.9	36464.9	56623.1	6981.96	17046.1	34739.4	19162.3	21823.8	24002.4	58764	46640.4	92742.8	35700.9	32775.1	138380	88958.1	34196.8	35564.6	36360.1	43216.6	26073.3
592	M424T1554	1.38801	-1.67224	0.11188	424	424	424	25.9019	1554.12	1552.57	1557.48	20	10	10	16696.1	26725.9	22066.5	11132.7	16836.3	23696.5	23382.4	15977.2	9800.67	17166.2	13485.4	23314.1	14789.5	9165.02	16507.7	8895.11	7327.51	40906.4	9228.81	8284.27	9464.55	11572.9	12904.4	9655.51
593	M127T1555	1.30978	-1.65399	0.112356	127	127	127	25.9239	1555.44	1554.34	1557.11	11	9	2	21399.3	43383.2	37208.4	15423	25140.1	23961.7	51059.6	23268.4	25085.3	32005	29789.5	24962.3	22405.4	21106.9	33183.8	17673	15301.1	51363.5	25226.1	17152.8	18499.7	16767.8	16510.3	14080.4
594	M364T1421	1.13015	-1.66163	0.112588	364	364	364	23.6907	1421.44	1420.27	1423.03	24	12	12	896547	1.30325e+06	937991	714883	805364	1.06512e+06	1.29603e+06	903089	924150	1.33372e+06	964354	1.03832e+06	803164	762416	947957	822626	699828	1.20549e+06	1.08208e+06	853135	852828	923677	889897	936685
595	M455T1553	1.28081	-1.65334	0.113506	455	455	455	25.882	1552.92	1552.01	1554.25	24	12	12	66664.3	91472.7	77399.1	45308.7	61215.1	60665.3	116790	64718.6	48470	79916.1	61501.8	67559.3	48597.7	46276.8	89323.2	46843.6	45716.5	122379	60359.2	37939.7	37886.8	42597.6	43762.6	35461.9
596	M207T1553	1.25292	-1.6502	0.113891	207	207	207	25.8884	1553.3	1551.17	1554.27	24	12	12	2.47436e+06	4.0219e+06	3.27775e+06	1.63983e+06	2.40217e+06	2.62677e+06	4.07181e+06	2.41179e+06	2.37514e+06	2.95009e+06	2.38657e+06	2.32355e+06	2.26764e+06	1.96494e+06	3.19669e+06	1.8219e+06	1.65447e+06	4.67149e+06	2.35043e+06	1.78837e+06	1.6062e+06	1.77212e+06	1.90131e+06	1.31239e+06
597	M79T1555	1.16956	-1.64652	0.113899	79	79	79	25.9167	1555	1552.94	1558.4	24	12	12	183878	271779	204871	130451	219388	176336	269585	163848	186996	213194	162056	193786	161104	136879	255130	162507	130750	260855	176692	138462	150987	140172	149207	168941
598	M155T1555	1.29204	-1.64821	0.114178	155	155	155	25.9202	1555.21	1553.52	1556.72	22	11	11	127320	240631	185497	95630	120038	148001	238585	124621	137610	173855	133937	132573	131421	97405.7	177614	91491.5	80782.4	273812	144025	88634.1	78504	94384.4	105843	74352.1
599	M120T1553	1.30779	-1.6463	0.114272	120	120	120	25.8835	1553.01	1552.36	1554.25	24	12	12	287471	508012	378809	170961	266668	297951	503054	271141	262937	330115	251224	258630	251800	222574	386762	180080	166393	557862	263720	181673	164726	180521	188553	151051
600	M387T1255	1.66122	1.64608	0.114593	387	387	387	20.9121	1254.72	1206.92	1273.85	19	9	10	60854	375912	156428	40297	96291.6	166630	14942.5	35479.3	67104.8	55280.5	175788	110814	153427	256009	261650	117244	85524.7	468548	346523	97431.2	135911	124473	151019	54551.1
601	M459T1327	1.30704	-1.65314	0.115726	459	459	459	22.1185	1327.11	1325.48	1332.43	23	11	12	28237.3	38346.7	39630.6	11176.7	20175.2	26103.6	49744.6	28980.4	31674.7	65017.5	26744.2	30728	20005.6	21027.9	35725.9	15155.1	26519.4	43252.1	33817.5	21255.4	21884.4	17647.5	26087.6	21023.3
602	M276T744	2.15138	1.68974	0.115963	276	276	276	12.4058	744.351	741.939	749.024	15	7	8	7307.36	15489.9	8061.24	5216.78	8883.91	13673.1	114.236	7323.19	9783.38	163.441	10563.4	14059.8	17992.8	15098.3	19249.1	10164.5	9757.68	77228.4	19759.5	6921.33	6587.39	10261.8	13028.7	10465.3
603	M107T1553	1.24657	-1.6365	0.116593	107	107	107	25.8832	1552.99	1551.85	1554.67	24	12	12	183291	309185	240043	128361	192444	200960	321979	174003	217252	221004	180692	178843	168478	132943	261804	144652	127706	349714	197271	121327	132445	139274	141415	127032
604	M77T1426	1.25309	-1.64098	0.116645	77	77	77	23.7722	1426.34	1423.07	1427.73	9	7	2	113193	215928	137576	80338.4	98769.5	149068	227240	110002	102617	222939	141826	145193	99174.4	91860.5	126587	93393.2	75065.8	198483	173090	97304.9	102080	120997	109972	104306
605	M102T561	1.52169	-1.63176	0.118022	102	102	102	9.35037	561.022	559.093	573.149	13	10	3	31964.2	99738.4	93327.7	29032.1	50124.1	54929.2	61651.1	45514.5	94074.6	115690	74248.2	40602.3	37177.1	39357.5	72263	22734.4	19015.8	152463	58701.3	24404.4	22405.5	21561.3	32282.5	17382.5
606	M195T552	1.57827	1.63556	0.118814	195	195	195	9.20679	552.407	550.685	556.629	22	10	12	29482.5	75468.8	58787.8	15228.4	29011.1	47631.6	10962.4	14670.3	26116.8	18235.1	18864.7	22071.1	52542.3	39677.7	81481.7	32723.8	27036.2	130521	68526.5	24161.6	35101.2	27098.9	36353.5	23258.9
607	M363T1421	1.11825	-1.62319	0.119034	363	363	363	23.6907	1421.44	1420.27	1423.03	24	12	12	4.02664e+06	5.73288e+06	4.35033e+06	3.42406e+06	3.78233e+06	4.93876e+06	5.61634e+06	4.0185e+06	4.1575e+06	5.68879e+06	4.53251e+06	4.9138e+06	3.58044e+06	3.59949e+06	4.34649e+06	3.80027e+06	3.15421e+06	5.581e+06	5.1276e+06	3.94976e+06	3.64716e+06	4.38798e+06	3.97151e+06	4.20132e+06
608	M248T1422	1.25388	-1.63162	0.119502	248	248	248	23.6955	1421.73	1418.5	1426.44	14	8	6	22596.9	57908	30121.2	49917.1	35786.7	38064	27002.3	21746.2	24100.7	35923.8	31378	17667.3	28985.2	20506	29295.6	26205.1	35073.6	38228	28774.5	16030	23238.3	26061.9	11135.1	29264.6
609	M152T553	1.6108	1.62797	0.119793	152	152	152	9.2182	553.092	551	560.813	24	12	12	149130	455130	321610	77037.6	135963	287777	44057.8	75740.6	159052	113807	102275	106832	308813	211288	478284	163921	153913	730384	410294	153234	164975	152376	207218	132672
610	M157T1554	1.30547	-1.61802	0.120453	157	157	157	25.894	1553.64	1552.85	1554.67	16	5	11	214205	386267	297921	140952	198617	234687	380849	210659	185134	283798	199111	195598	197019	161827	279542	139134	127971	448680	205334	136398	126833	147101	163995	108877
611	M370T1427	1.3916	-1.61326	0.121407	370	370	370	23.7885	1427.31	1369.82	1430.99	17	10	7	39196.7	84925.4	56351.4	18718.5	21324.2	52819.3	59734.5	33224.7	41523.9	55881.5	43953.2	55375.4	23806	18350.2	42610.9	17526.4	17421.9	66572.7	52364.2	19175.8	18835.1	20646.8	26660.6	80619.5
612	M118T1419	1.24886	-1.60201	0.123617	118	118	118	23.6435	1418.61	1416.81	1420.32	16	9	7	57221.6	87610.7	75896.4	39133.8	33958.8	56770.2	95090.3	55670.7	45203.9	97445.1	72027.6	68692.7	35135.8	35330.2	76067.8	38533	33098.1	82938.8	81303.9	38004.7	54475.6	50629.5	42882.8	59949.1
613	M72T573	1.68296	1.64252	0.123888	72	72	72	9.54282	572.569	560.814	580.602	23	11	12	32242.8	85505.2	113404	29706.3	44129.4	46285.9	74094.4	59662.3	117974	63322.6	51241.9	54880	85705.9	70263.6	145267	67809.5	66158	371233	144863	63475.9	73304.5	65087.8	92706.8	54127.9
614	M103T1557	1.26758	-1.59894	0.124354	103	103	103	25.9518	1557.11	1555.98	1557.94	17	8	9	174382	316572	251529	123500	172021	168736	286813	173604	148587	228390	158872	167770	174926	127268	228129	134069	113669	336726	173291	119689	97085.8	137822	131802	95844.7
615	M354T1553	1.23815	-1.5976	0.124535	354	354	354	25.8805	1552.83	1551.13	1557.49	24	12	12	17523.7	28299.4	33318.9	15155.7	17317.8	23668.7	28712.5	17017.5	20203.3	21173.6	17710.2	15288.7	17430.8	12517.5	19794.5	12046.4	14674.4	35816.9	21167.8	14096.2	15097	11265.3	15517.4	16842.6
616	M126T1218	1.75848	-1.60372	0.124662	126	126	126	20.2953	1217.72	1215.32	1220.35	12	8	4	8246.28	47113.2	44101.3	3565.4	10270.9	12952.7	37840	9657.28	21375.4	38427.3	8370.43	10955.3	15913.2	16227	29549.5	4123.61	4699.37	37969.7	11945.8	5545.56	4350.49	5035.84	4948.76	3495
617	M648T1279	2.36776	1.64487	0.125787	648	648	648	21.3153	1278.92	1277.6	1279.76	16	6	10	3995.95	6159.16	4404.25	1942.53	6482.67	8994.85	1973.55	1286.62	1440.56	3790.94	5366.66	1602.16	6171.67	9451.99	3193.83	1765.77	33715.4	27578.2	1487.01	8043.47	1515.12	17336.6	2064.24	3.03501
618	M101T1557	1.23817	-1.58996	0.126673	101	101	101	25.9449	1556.69	1555.87	1558.12	6	6	0	55857.5	93732	72020.8	35097.2	57216.2	45002	102183	57221.2	51832.1	72396.8	45496.1	51866.8	54169	44242.9	69785.5	42761	37831.3	90435.5	57660	41098.3	38031.6	45806.9	43921.4	31851
619	M135T1554	1.25961	-1.5896	0.126759	135	135	135	25.8938	1553.63	1552.36	1554.67	24	12	12	217791	376566	293945	151228	234912	224203	375543	192362	215135	264857	188981	229593	199488	154348	294631	167502	151800	430787	212580	142434	144411	157002	161210	137803
620	M360T1425	1.2667	-1.58805	0.12684	360	360	360	23.7432	1424.59	1422.04	1427.44	21	11	10	112694	287440	213243	138838	126025	151965	136016	136961	156769	126095	187539	172514	57733.8	103911	140526	125457	92646.6	250244	224757	97359.3	86200.5	125928	97130	134460
621	M149T1419	1.22339	-1.58404	0.127861	149	149	149	23.656	1419.36	1417.53	1421.2	24	12	12	1.14191e+06	2.19035e+06	1.92375e+06	822406	1.05874e+06	1.57452e+06	2.20801e+06	1.33434e+06	1.37288e+06	2.3425e+06	1.90079e+06	1.57047e+06	1.07697e+06	1.04006e+06	1.69291e+06	1.00075e+06	813912	2.3078e+06	1.7634e+06	1.22005e+06	1.02959e+06	1.29868e+06	1.39794e+06	1.24872e+06
622	M159T1552	1.30916	-1.58202	0.128029	159	159	159	25.8645	1551.87	1550.16	1635.08	27	12	12	103666	193581	140268	73604.4	111105	111209	185112	95392.8	107815	236266	95922.4	99370.6	100410	85327.9	165572	74228.7	72343.1	214779	100716	69581.6	76737.2	80324.7	77907.7	68571.1
623	M111T1416	1.2378	-1.58083	0.130922	111	111	111	23.604	1416.24	1413.94	1418.29	24	12	12	225952	386914	295798	155270	166457	254492	471419	232780	230646	438019	252566	264095	190271	211191	288474	192094	162525	379450	294361	199241	174951	224750	213038	195800
624	M359T906	1.71835	-1.57335	0.131828	359	359	359	15.1026	906.159	905.265	912.058	17	10	7	28662.8	124436	89081.9	9424.09	19772.9	54620.9	26727.5	32074	98611.1	17569	29855	46493.8	27219.9	17762.2	50776.9	9083.87	14535.4	93435.9	48448.2	11771.3	14892.1	22634.7	15650.9	9768.04
625	M59T1420	1.20473	-1.56625	0.13184	59	59	59	23.6724	1420.34	1418.5	1421.54	21	12	9	129382	233142	192764	101303	128206	179958	251777	145350	153054	260188	171491	186353	121212	128476	191056	118848	98748.2	247243	204544	128614	114994	147022	131140	138595
626	M91T1554	1.23142	-1.56663	0.132795	91	91	91	25.8946	1553.67	1552.85	1554.67	24	12	12	314773	471889	371781	219885	260707	331149	479063	281935	294216	374101	269577	292336	263128	238454	400933	225264	192653	573735	257048	198293	210350	224011	221868	211209
627	M204T1419	1.4418	-1.56436	0.133019	204	204	204	23.6424	1418.54	1413.02	1420.65	20	10	10	563845	1.60432e+06	1.22138e+06	419362	429361	1.12275e+06	2.00529e+06	1.08362e+06	663087	2.42726e+06	1.49555e+06	958954	731230	668783	959118	557358	456069	2.14923e+06	1.27757e+06	497403	584760	585073	595316	644583
628	M118T1554	1.26799	-1.55781	0.133581	118	118	118	25.9042	1554.25	1553.24	1555.28	23	11	12	60430.6	110293	73411.4	40231	51270.2	66314.1	109377	58745.2	55763.9	72421.2	49953.3	61465.7	48224	45267.8	72096.1	39778	40815.4	116704	69138	37227.1	41878.8	43734	43316.1	40372.8
629	M649T1279	2.61831	1.60509	0.133845	649	649	649	21.3153	1278.92	1277.29	1279.76	9	3	6	1428.99	2796.63	1587.19	712.331	0	3948.86	702.92	629.282	493.849	1425.18	2311.38	582.146	2270.02	4034.89	0	440.169	13563.2	11272.8	330.867	2524.72	369.882	7795.7	875.495	35.4085
630	M471T1435	1.41445	-1.55601	0.133989	471	471	471	23.909	1434.54	1428.96	1437.99	14	10	4	5312.45	17620.6	11171.6	3223.11	3210.39	8699.26	9755.9	5576.04	7960.44	9743.74	8762.85	11063.7	4439.33	2226.44	6862.5	2943.36	3385.32	10511	15956.7	5114.76	5272.65	3908.86	7367.87	4194.71
631	M89T1555	1.24903	-1.55385	0.134501	89	89	89	25.9227	1555.36	1554.14	1556.54	10	2	8	65858	128320	94410.9	47832.7	72895.4	67274	119667	64512.5	73883.8	103886	70462.7	60459.2	60309	58422	91981.9	51559.4	51625.6	133467	78048.6	55706.8	46607.5	44710.1	59520.7	44213.8
632	M204T1041	1.64418	1.55323	0.134677	204	204	204	17.3472	1040.84	1035.54	1045.39	21	10	11	469294	2.19652e+06	7.30164e+06	437396	501299	409205	2.94143e+06	6.11694e+06	6.96511e+06	3.53526e+06	867487	825927	3.17639e+06	5.25851e+06	6.02001e+06	1.81692e+06	3.64977e+06	1.20419e+07	5.71803e+06	3.53193e+06	4.53123e+06	1.56287e+06	4.50753e+06	1.73167e+06
633	M244T1422	1.11554	-1.5539	0.135343	244	244	244	23.6983	1421.9	1420.27	1423.91	24	12	12	2.36694e+06	3.41306e+06	2.51809e+06	3.34046e+06	2.44229e+06	2.88083e+06	3.21927e+06	2.22643e+06	2.48491e+06	3.35678e+06	1.90571e+06	2.72235e+06	2.43517e+06	2.82958e+06	2.18517e+06	2.09444e+06	2.71631e+06	3.16197e+06	2.68024e+06	1.82445e+06	2.42014e+06	2.78709e+06	2.06638e+06	2.27096e+06
634	M173T1554	1.29097	-1.54998	0.135945	173	173	173	25.9025	1554.15	1552.94	1555.28	24	12	12	139210	258709	190653	85135.9	148618	152902	246538	130355	134018	176455	118881	132883	122623	95634.3	183491	100661	85089.5	297802	138277	93611.9	90039.7	93424.3	105438	76790.7
635	M263T759	1.36317	1.54286	0.137966	263	263	263	12.6423	758.536	757.491	759.939	24	12	12	255991	370518	867482	405931	337541	497468	301136	481573	500005	152408	680438	148248	518918	724465	945370	405458	303950	1.16769e+06	639732	508506	299818	418854	560607	320783
636	M77T1555	1.19787	-1.53923	0.138778	77	77	77	25.925	1555.5	1554.34	1556.36	14	11	3	131978	226769	172051	101174	154011	152972	219532	135388	134259	176828	142907	144697	138270	109297	198074	106378	98749.9	244858	150124	109435	104426	114269	115491	90576.3
637	M55T1416	1.19316	-1.53954	0.138871	55	55	55	23.5947	1415.68	1413.93	1417.79	24	12	12	368430	600610	461719	278397	318483	422805	656644	371170	384650	665068	391700	409420	336241	328921	472066	276715	274109	602719	486035	308448	320963	365722	326436	368007
638	M423T1554	1.36151	-1.5311	0.140043	423	423	423	25.8939	1553.63	1552.36	1554.53	23	12	11	43014.3	83501	62616.2	31243.4	44785.4	37083.3	79964.2	32143.5	35178	37472.5	33171.6	30116.4	31928.2	23760.9	58761.5	27046.2	16344.5	86748	32769.9	26956.1	26887	30459.2	28456.5	14056.8
639	M115T1555	1.21858	-1.53664	0.141042	115	115	115	25.916	1554.96	1552.85	1556.03	6	6	0	74404.8	116888	83582.9	49978.5	73998.8	67193.2	145270	59582.1	63776.2	79610.2	66775	63563.3	66616.3	60134.7	84292.2	53830.2	55723.9	111748	64808	52422	53854.2	59123.1	58847.3	53784.2
640	M113T1419	1.19526	-1.52877	0.141422	113	113	113	23.6582	1419.49	1418.28	1420.66	24	12	12	126846	264154	167091	117794	118122	210721	270069	152738	157404	220679	161722	180390	130882	133298	174361	138666	95273.4	252218	185119	128259	116718	128267	161045	152760
641	M172T1554	1.30761	-1.52615	0.14284	172	172	172	25.9042	1554.25	1553.08	1555.94	21	9	12	116554	199674	162927	70583.6	110051	127632	185419	108574	91673.3	154443	103018	104686	94482.4	80403.8	149732	72476.2	65608.4	256656	109421	73766.2	65301.9	72456.5	74656.7	59117.6
642	M172T1420	1.2641	1.51793	0.14391	172	172	172	23.671	1420.26	1418.5	1423.22	21	9	12	244631	336730	144908	151681	168056	197880	329279	157983	323724	234231	107831	346740	323110	189783	203804	394010	350212	276516	409579	118275	360393	288576	128029	425981
643	M564T1692	1.418	1.51547	0.144071	564	564	564	28.2038	1692.23	1690.05	1694.41	10	3	7	881.856	1587.38	1318.45	956.706	1488.18	847.482	1477.44	1721.83	4689.91	1432.77	1122.37	1705	3532.67	1732.53	3938.16	1652.6	2233.9	1790.81	883.828	4484.13	818.561	2113.3	1947.18	2139.51
644	M398T1413	1.35415	-1.52429	0.144508	398	398	398	23.5512	1413.07	1410.35	1417.49	17	9	8	13251.3	61358.9	32330.2	16394.6	12819.1	24882.2	39154.6	25800.7	17647.3	52092.8	29736.5	37361.7	22019	22295	43187.7	16022.5	13646.1	27859.5	37840.5	15687.2	14317.3	16854.6	18745.7	19464.5
645	M230T1422	1.13872	-1.52057	0.145862	230	230	230	23.7004	1422.03	1329.35	1424.64	18	9	8	409712	494194	491462	366474	289974	534375	646374	315057	560153	611821	476917	576041	323106	506590	388429	452957	512738	490046	423897	415313	423547	341656	320943	470118
646	M304T1428	1.28101	-1.52581	0.146239	304	304	304	23.8048	1428.29	1423.87	1431.73	19	10	9	16820.4	50402.5	29314.8	12596.3	12843.9	22347.3	22575.1	22548.2	21862.7	41914.2	21043.7	33278.5	13441.9	10441.3	24754.2	16607.9	17234.4	28507.7	28229.5	20001.3	17189.1	16781.5	21549.1	25343.4
647	M301T906	1.72056	-1.51933	0.1464	301	301	301	15.1032	906.195	905.502	906.351	7	7	0	35547.8	207442	106253	18158.7	29776.7	59674.2	38249.8	43706.9	93269.3	30460.1	42294.2	54618.7	36285.3	31835.4	74313.1	13016.5	13902.4	110682	62140.7	18651.6	19643.6	24503.8	20483.2	15939.8
648	M132T1554	1.23438	-1.50697	0.146615	132	132	132	25.9045	1554.27	1553.17	1556.54	19	10	9	66954.3	109501	76397.8	47242.2	64460.2	71607.3	110999	70024	54037.5	86762.5	62134.1	57549	57639	50552	77533.8	45848.2	41383.1	128978	66169.8	43809.9	57587.3	38516.1	43726.4	59274
649	M72T251	1.16387	-1.50638	0.147278	72	72	72	4.17758	250.655	249.15	252.567	7	7	0	20450	46229.5	27295.9	20619.8	23169.9	21836.2	27854.6	31669.2	34630.3	28643.6	26932	25175	24464.7	16258.2	30717.5	21038	21539.9	36551.6	27993.1	22530.1	20326	22373	22862.1	20753.2
650	M544T1553	1.31995	-1.49994	0.14799	544	544	544	25.8773	1552.64	1551.88	1553.63	24	12	12	47517	103565	67671.8	30551.6	44031.9	51685.8	80013.8	46793.4	43495.8	75761.5	44226.7	39507.7	46199.9	37542.2	58282.1	31933.8	31317.2	110789	43937.5	33192.5	28701.4	35022.7	29491.6	24836.4
651	M250T1417	1.31232	-1.49664	0.148789	250	250	250	23.6156	1416.93	1333.82	1421.73	10	7	3	30709.3	52281.6	30957	18932.6	18844.3	25476.4	42836.2	23028.9	32230.5	58458.4	18893	34194.2	21842.5	20634.2	17943	18518	18208	54346.8	42820.3	16649.1	20064	21926.4	28457.8	13366.8
652	M475T1422	1.19122	1.49627	0.149653	475	475	475	23.7004	1422.03	1409.52	1424.99	23	11	12	23863.7	26832.2	20458	21781	19248.6	15329.7	25666.8	17154.6	21584.6	11572.7	33878.4	19276	23642.8	27596.3	16842.6	21022.1	17281.6	23448.8	25928.8	29895.3	25727.7	20256.9	29070.5	45007.8
653	M144T1422	1.16347	-1.49796	0.149773	144	144	144	23.6963	1421.78	1420.27	1423.91	24	12	12	409234	691605	433716	334875	345582	528498	629758	307199	422116	624624	454673	537520	363601	324183	432173	380189	303304	547693	586559	420186	360064	300964	439113	457779
654	M499T1431	1.39201	-1.49062	0.150459	499	499	499	23.8506	1431.03	1428.33	1432.2	6	6	0	3096.41	7209.72	7097.35	1611.34	2191.19	5466.22	4235.35	2319.98	4261.68	3533.88	4535.56	6052.72	1744.58	1551.63	4834.24	1638.63	1473.21	7018.98	7224.34	1808.73	2373.65	1947.94	3254.35	2206.59
655	M125T1416	1.23089	-1.49152	0.151459	125	125	125	23.6077	1416.46	1412.12	1419.46	14	11	3	25478.2	57533.2	54882.7	17242.2	25856.1	28491	61766.6	40345.6	39624.5	45951.6	35124.3	38351.9	28994.6	28093.7	41990.1	21311	30097.8	55995.8	38046.6	28114	24965.2	19869.9	36085.2	28798.7
656	M284T1431	1.16127	-1.48491	0.15207	284	284	284	23.8492	1430.95	1427.22	1434.56	12	11	1	35978.8	54441	44707.8	29088.4	28118.4	41537.1	52699.9	35392.1	41482.3	53126.6	39238.9	41809.4	31989.8	22737.8	34928.7	27071.2	31012.9	46963.8	56009.3	24032.1	37419.1	31712.2	35990.2	48647.9
657	M348T1424	1.18958	-1.48918	0.152616	348	348	348	23.7298	1423.79	1421.15	1426.14	23	12	11	67253.2	111619	68415.1	58646.1	54087.5	91982.6	107653	78193.2	45078.3	122611	66651.9	93909.1	58337	49718.2	66931.8	66003.4	54832.6	96643.9	95867.1	62894.2	60111.6	89038.8	59895.3	51864.1
658	M259T1555	1.25708	-1.47583	0.154575	259	259	259	25.9105	1554.63	1553.65	1556.03	16	11	5	49727.1	89145.8	75133.9	24802.3	43229.6	47021.4	74633.3	44565.9	50504.5	61994.8	59641.5	52027	45962.1	42566.1	70175.6	29508.4	31493.7	94189.3	60742.9	36876.1	26805.7	31183.5	37483.6	27926.4
659	M306T1423	1.19237	-1.4617	0.158124	306	306	306	23.714	1422.84	1421.15	1424.79	24	12	12	475205	956141	641483	366362	427794	702432	763328	535423	516148	875085	595201	718264	437525	419172	606412	457091	328898	902941	764103	491339	425852	543767	525897	448126
660	M136T552	1.38046	1.45804	0.158977	136	136	136	9.19885	551.931	550.116	554.831	23	11	12	45508.3	135965	90729.7	22305.9	40485.8	93210.2	26627.4	25200.6	56939.8	53240.5	27323.7	32037.8	85536.2	65366.6	127789	56877.7	54169.4	156539	77876	50706.9	60255	58056.1	59082.3	44455
661	M294T1423	1.22576	-1.45796	0.159047	294	294	294	23.7209	1423.26	1421.82	1424.79	24	12	12	45499.6	109901	74657.6	50948.8	38517.3	67673.4	88371.8	64892.4	53362.8	103858	62585.4	81063.4	45760.5	33388.7	78239.8	44363.5	37711.5	99317.4	90055.4	48375.2	44457.6	52945	52979.5	58780.9
662	M103T1421	1.15494	-1.4563	0.159556	103	103	103	23.6854	1421.13	1419.39	1422.42	24	12	12	781964	1.39157e+06	1.07825e+06	707189	763938	1.07601e+06	1.37121e+06	920530	933815	1.43559e+06	1.04605e+06	1.15006e+06	791174	843941	1.01173e+06	797467	473939	1.39094e+06	1.20546e+06	887966	822142	913212	853411	966917
663	M144T1555	1.27283	-1.45648	0.160438	144	144	144	25.9099	1554.6	1553.53	1556.07	24	12	12	111038	204899	161717	78344.5	114523	137021	220704	120641	120561	158609	110453	106472	107739	84688.7	176039	78514.8	77736.1	254547	132300	72047	78678.7	77141.8	84254.8	68691
664	M196T552	1.5594	1.45088	0.163109	196	196	196	9.20303	552.182	550.506	557.265	23	11	12	25587.9	92836.4	55772.4	17337.1	27246.9	52924.6	4895.7	14951.1	23268.9	22692.9	21466.2	31648.2	51084.4	39295	89772.5	32170.6	29019.6	144737	78321.7	27635	30812.5	27784.9	34997.9	23512.8
665	M412T1408	1.25104	-1.43775	0.165224	412	412	412	23.463	1407.78	1402.78	1409.69	14	7	7	10784.6	15596.7	14475.5	5469.1	6490.37	9396.34	16440.5	11067.8	11008.5	20809.9	9057.98	9516.8	6922.94	5063.4	16411.5	7803.63	6271.79	15038.7	12505.5	9583.77	8114.02	8142.99	6878.19	9261.8
666	M272T1422	1.11032	-1.42983	0.167154	272	272	272	23.6981	1421.88	1420.27	1423.03	24	12	12	4.31689e+06	6.72472e+06	5.08133e+06	3.91769e+06	4.23892e+06	5.66236e+06	6.58082e+06	4.86749e+06	4.61438e+06	6.58127e+06	5.29099e+06	5.76298e+06	4.2301e+06	3.98448e+06	4.99727e+06	4.48977e+06	3.66921e+06	6.57923e+06	5.99284e+06	4.60666e+06	4.14137e+06	5.11675e+06	4.73762e+06	4.7713e+06
667	M335T1421	1.13963	-1.42738	0.167741	335	335	335	23.6876	1421.25	1420.05	1423.03	23	12	11	68644.2	80985.9	79555.4	58537.4	63282.7	91735.2	112370	87477.5	65297.6	99156.8	93378.7	88526.4	57190.7	40135.2	78712	70442.1	57841.3	108176	94530.5	67042.4	58575.7	70149.7	83621.2	81363.7
668	M167T1553	1.2531	-1.4303	0.16939	167	167	167	25.8854	1553.12	1552.36	1554.27	24	12	12	69153.1	117899	99177.5	46199.4	77881.7	79232.4	106587	63930.1	71220.5	92542.8	66603.4	65409.5	67469.4	52714.4	93338.2	44210.9	48761.1	156197	73977	45271.1	45034	45692.6	50364.8	39745.7
669	M200T1421	1.32614	1.42382	0.16987	200	200	200	23.6859	1421.15	1357.23	1426.34	20	10	10	110293	297864	185999	91045.1	115058	153269	261365	116475	124647	259402	72628.3	128834	164098	174787	211208	144124	159414	222048	316374	121406	307389	176085	88344.6	456771
670	M303T1555	1.24918	-1.41128	0.172163	303	303	303	25.925	1555.5	1551.17	1560.74	22	12	10	25247.7	54356.9	41470.4	19111	31001.5	30369.2	51196.7	17222.8	32375.3	39694.4	22966.9	37180.9	22553.7	25622.3	43127	27255.6	18965.1	55803	28524.5	19408.3	17783.5	20835.3	21707.6	20379.5
671	M365T1421	1.12777	-1.41033	0.17266	365	365	365	23.6879	1421.27	1420.27	1422.87	24	12	12	172140	282546	201207	187324	178376	264940	321351	201833	209417	284764	227536	260748	166367	167498	244087	203585	162339	264752	286952	203235	161639	191381	185876	238133
672	M174T1554	1.25585	-1.40882	0.173009	174	174	174	25.8944	1553.66	1552.76	1554.72	14	6	8	32176.2	77768.3	48212.2	25635	40222.5	33620.8	66603.1	31569	35048.1	46086.8	31292.6	36047	32635.7	30358.7	51406.6	28423.2	22448.2	70040.7	37147.6	23139.5	21345.1	24382.8	29406.3	30810.5
673	M322T1422	1.16223	-1.40901	0.173587	322	322	322	23.7076	1422.46	1421.11	1424.79	24	12	12	124127	277241	167432	120462	151144	194324	237476	170803	151700	254425	169070	207821	136651	138342	170185	122877	103317	235716	212963	139970	123580	179523	184081	168105
674	M191T1419	1.41236	-1.4037	0.174749	191	191	191	23.6567	1419.4	1406.61	1421.2	24	12	12	383356	2.15948e+06	2.04876e+06	316105	506919	1.19973e+06	2.13783e+06	1.22414e+06	771606	2.0947e+06	2.0821e+06	1.15279e+06	444264	651924	1.02063e+06	371009	341954	2.45763e+06	1.75503e+06	873221	503471	793104	1.20643e+06	964758
675	M247T1422	1.14719	-1.3924	0.177758	247	247	247	23.7031	1422.19	1420.34	1426.55	21	10	11	120255	144529	136283	72850.5	76368.4	143882	159507	107248	117294	148310	128011	131890	76486.8	90692.8	132329	72924.4	98788.9	168392	129289	101653	91728.9	81733.4	117362	134327
676	M350T552	1.42437	1.3938	0.178012	350	350	350	9.20303	552.182	551	553.818	9	3	6	3967.97	20685.5	15422.6	3247.28	7466.27	16573.2	1405.28	4027.69	7480.34	2512.04	5388.42	3804.31	8224.35	13625.1	19164.1	12341.5	3554.62	14499.8	19207.2	6834.03	8630.96	7014.6	11448.2	6470.83
677	M362T1421	1.10002	-1.39384	0.178048	362	362	362	23.6879	1421.27	1420.93	1422.81	24	12	12	1.88849e+07	2.68841e+07	1.82026e+07	1.62681e+07	1.76902e+07	2.33429e+07	2.586e+07	1.99129e+07	1.96069e+07	2.64407e+07	1.80891e+07	2.35172e+07	1.72109e+07	1.69856e+07	1.99498e+07	1.80736e+07	1.525e+07	2.56466e+07	2.40503e+07	1.89065e+07	1.71538e+07	2.01881e+07	1.93929e+07	1.87318e+07
678	M468T1335	2.79961	1.41518	0.180854	468	468	468	22.2462	1334.77	1333.03	1338.14	11	1	10	796.988	9557.8	1519.77	942.749	1716.79	2231.97	15881.5	1466.58	2490.24	6989.81	1099.52	1211.87	2559.45	3258.91	4318.9	4121.88	7786.37	61468.6	8530.51	6850.83	9020.2	6214.52	10765.4	3622.16
679	M74T1421	1.14762	-1.37723	0.182551	74	74	74	23.6905	1421.43	1420.19	1423.03	24	12	12	1.28964e+06	2.22202e+06	1.62581e+06	1.0304e+06	1.17968e+06	1.74462e+06	2.16015e+06	1.30496e+06	1.4639e+06	2.14793e+06	1.64539e+06	1.75932e+06	1.251e+06	1.16555e+06	1.55652e+06	1.17848e+06	999993	2.16944e+06	2.00845e+06	1.25547e+06	1.24144e+06	1.45538e+06	1.33479e+06	1.43949e+06
680	M268T1419	1.19553	-1.37574	0.183102	268	268	268	23.6475	1418.85	1395.54	1426.66	20	10	10	65362.2	106333	83247.4	50313.2	51626	68207	127985	68295.7	71563.4	109486	58011.5	75154.3	64998.4	46787.1	84200.2	48944.8	47376.9	91047.1	72678.1	48126.1	48026.8	55944.3	63653.8	110787
681	M389T1256	2.46424	1.40339	0.184154	389	389	389	20.9349	1256.09	1250.84	1270.82	15	4	11	17000.2	130284	44209.2	12622.7	26129.3	58386.7	4003.64	10182.6	18684.3	13419.7	40852.7	29560.6	60184.2	59881.7	104270	29119.2	22794.4	434676	145954	25101.5	34356.8	31671.9	38104.5	12730.4
682	M435T1044	1.57682	1.36408	0.187864	435	435	435	17.4006	1044.04	1039.38	1048.08	17	6	11	24225.7	68997.8	218351	24082.9	22211.3	31862.6	95196.7	113936	220055	105614	40661.6	43704.9	129942	124612	140124	65624.1	109028	427579	169780	81772.2	116948	41688.4	133082	50675.7
683	M333T1422	1.12432	-1.35714	0.188843	333	333	333	23.6941	1421.64	1420.27	1422.87	24	12	12	638383	1.02657e+06	796325	543187	554257	799662	968995	677738	663767	975599	711919	886272	627492	582519	743673	609952	487817	974160	922690	613789	591279	730700	658503	678096
684	M60T247	1.08483	1.35508	0.190265	60	60	60	4.1088	246.528	244.5	259.162	24	12	12	22296.8	20287.7	20973.5	24442.8	24915.3	22394.7	15309.9	25184.6	22212.8	13072.4	23760.7	21376.5	23831.3	15451	26157.3	23529.8	22425.4	25831.4	24025.1	23148.2	23308.4	25279.4	21716.2	23259.3
685	M75T1421	1.14995	-1.35385	0.190498	75	75	75	23.6854	1421.13	1419.31	1422.42	24	12	12	1.44773e+06	2.41249e+06	1.8824e+06	1.06242e+06	1.29054e+06	1.88701e+06	2.50439e+06	1.45378e+06	1.55148e+06	2.53282e+06	1.79346e+06	1.90291e+06	1.42557e+06	1.3304e+06	1.78148e+06	1.31769e+06	1.09752e+06	2.35288e+06	2.18526e+06	1.4325e+06	1.37738e+06	1.50311e+06	1.48114e+06	1.60413e+06
686	M215T1553	1.20823	-1.34313	0.192933	215	215	215	25.8887	1553.32	1549.59	1634.22	22	12	9	54520.6	87225.1	57525.1	33915.6	64011.8	52608.8	111960	54385.9	53662.1	81846.1	55087.8	63687	58227.7	69879.1	73839.2	50344.7	38729.6	98975	59682.9	34259.2	36290.7	40532.1	42381.2	34514.4
687	M109T1419	1.16951	-1.34855	0.193084	109	109	109	23.6434	1418.6	1416.56	1419.44	24	12	12	514446	851884	583153	373279	415809	561835	916013	490241	534883	939003	540000	614956	463732	461956	617781	423449	355364	816433	684253	457618	454811	489899	489870	557095
688	M90T1420	1.25997	-1.33986	0.194656	90	90	90	23.6594	1419.56	1415.78	1421.14	10	6	4	5659.82	13178.3	12714.3	4873.7	9875	8263.57	16537.4	13472.6	5970.92	20208.3	11472.7	9596.43	15317	7485.37	7999.37	9397.02	4500.54	11193.8	15182.6	5115.91	5335.05	8075.51	9344.02	5677.4
689	M175T1415	1.27132	-1.34187	0.195341	175	175	175	23.5808	1414.85	1408.45	1418.58	24	12	12	102447	235853	204205	51345.3	81366.1	139077	256258	139778	85505.6	267248	142522	166334	105342	118632	189943	79798.5	61732.5	221211	162207	97930.5	79070.7	127036	97460.3	132077
690	M211T1165	1.3078	-1.33896	0.196103	211	211	211	19.4162	1164.97	1162.64	1166.27	16	12	4	68667.7	133333	106277	37165.6	60656.2	87139.1	73811.3	51624.8	79309.5	99531.6	62445.3	63754.7	84230.2	88396.4	136143	25986	34414.6	108788	79746.8	35029.6	26464.8	37693.2	30244.3	19175.9
691	M426T1431	2.08232	1.37157	0.196278	426	426	426	23.8474	1430.84	1427.3	1433.93	11	6	5	3182.49	9952.32	5569.01	3867.09	1694.66	5200.3	7615.27	4752.71	8478.07	5157.6	4542.06	4936.91	3324.53	2671.72	6834.63	3652.15	7734.62	8099.18	13475	4248.09	21825.1	3807.25	5229.89	54341.6
692	M201T1555	1.25125	-1.33417	0.196671	201	201	201	25.9189	1555.14	1553.52	1560.88	17	11	6	55729.5	119341	88921.2	34394.3	75416.4	66520.2	108060	56316.7	63902.8	75918.1	61065	73505.4	54409.4	42299.3	106538	60090.1	39948.5	133380	53335.4	38977.1	36839	46566.7	53718.9	36469
693	M284T553	1.5204	1.32875	0.199078	284	284	284	9.21282	552.769	551	557.249	24	12	12	119152	456057	288497	64595	162332	311640	18695.1	81337.9	128172	104128	116977	87886.4	238101	230388	396158	174334	133850	726022	371993	157840	101362	149080	179494	90156.2
694	M270T1429	1.20469	-1.32505	0.199082	270	270	270	23.8228	1429.37	1423.69	1432.78	14	12	2	18482.8	38731.2	34344.8	15339.5	15105.5	25744.1	28713	22593.2	27297.4	45782.9	26482.7	26112.3	17773.7	17751.5	27912.1	14012.2	17820.8	41302.6	31977.7	17788.3	21842.4	16513.2	22632.2	22227.1
695	M388T1254	3.31437	1.35596	0.199895	388	388	388	20.901	1254.06	1249.81	1270.82	18	6	12	22270.2	266936	60048.3	16640.9	35758.6	105067	4908.25	13580.6	25237.2	19034.9	57558	43456.5	132183	87187.8	194942	42981.3	39066.4	1.16536e+06	347473	36705.9	51880.9	46407.9	57576.1	20504.9
696	M104T1421	1.14151	-1.3213	0.200496	104	104	104	23.6867	1421.2	1419.39	1423.03	24	12	12	57667.7	122352	88992	71049.8	89803	100954	121491	90147.8	82000.4	104944	103087	80677.3	53431.2	70534.2	79184.8	77194.4	58582	125157	120715	72614.7	76644.3	74067.3	62142.9	104903
697	M73T1421	1.13821	-1.318	0.201684	73	73	73	23.6905	1421.43	1420.19	1422.42	24	12	12	1.57762e+07	2.59399e+07	1.94472e+07	1.0964e+07	1.37655e+07	2.11025e+07	2.48222e+07	1.66802e+07	1.66533e+07	2.60611e+07	1.93204e+07	2.13751e+07	1.48458e+07	1.41564e+07	1.87996e+07	1.47563e+07	1.16984e+07	2.60193e+07	2.2048e+07	1.55602e+07	1.48164e+07	1.77513e+07	1.60934e+07	1.72021e+07
698	M116T1418	1.18907	-1.3167	0.2019	116	116	116	23.6411	1418.47	1417.46	1419.78	14	11	3	124633	206169	158942	77177.7	113923	146809	241473	118789	118457	226583	162267	148543	107696	109691	149643	103631	84716.9	215296	176185	112325	92478.8	109464	107741	181730
699	M87T1418	1.14883	-1.31548	0.201979	87	87	87	23.627	1417.62	1414.85	1421.54	13	10	3	17881.3	30342.9	25763	17265.5	18759	26465.9	33553.4	20306.9	20311.7	29864.5	22110.4	34758.2	29103.1	21545.5	24221.9	16709.1	10573.5	28741.7	23019.1	16858	18850	19210	29537	20487.3
700	M129T1420	1.18139	-1.31358	0.204205	129	129	129	23.6712	1420.27	1417.53	1421.54	24	12	12	2.27039e+06	3.511e+06	3.90662e+06	1.1661e+06	2.05757e+06	2.93158e+06	4.77238e+06	2.44038e+06	2.65953e+06	4.00246e+06	2.55229e+06	3.12868e+06	1.52736e+06	2.43865e+06	3.04681e+06	2.36996e+06	1.43814e+06	3.56387e+06	3.30997e+06	2.23497e+06	2.1826e+06	2.28191e+06	2.28573e+06	3.28385e+06
701	M436T1425	1.16557	-1.30416	0.205729	436	436	436	23.7572	1425.43	1422.03	1431.73	24	12	12	45163.9	116561	74445	58510.9	52589.5	70542.4	73383.2	59613.3	60455.2	71781.5	72910.7	75178.6	56326.8	48243.6	63643.5	40446.5	35482.9	98749.6	90632.1	52955.7	62746.9	52578.7	67788.3	43476.6
702	M97T1411	1.22877	-1.30707	0.20769	97	97	97	23.521	1411.26	1410.52	1412.76	24	12	12	280082	506226	441092	181224	229218	308543	695292	309777	319938	631897	289305	322898	294330	297439	409882	220642	215187	487836	439691	225085	274867	227539	228230	354064
703	M291T1032	1.32416	-1.29701	0.208319	291	291	291	17.1969	1031.81	1028.87	1037.97	24	12	12	117220	261926	313037	109503	78326.5	170057	268592	180906	311791	318220	122320	201712	117721	121871	175945	80240.2	105654	457893	189389	100849	124811	93780.7	149957	134854
704	M345T1434	1.25107	-1.29049	0.210358	345	345	345	23.9016	1434.09	1420.34	1438.48	20	9	11	57778.1	165175	122461	33890	52314.5	96029.5	99885.3	71263.1	82481.8	126448	85698.4	101005	51964.2	77505	91589.5	37826.6	41823.9	131685	141663	53166.8	55104.2	55236	67158.8	70073.9
705	M117T1420	1.15474	-1.28666	0.212355	117	117	117	23.6669	1420.02	1418.42	1420.66	24	12	12	582065	1.03707e+06	739725	415532	530526	795439	1.04267e+06	634626	637399	1.09092e+06	727406	804021	580134	558221	755496	536902	419104	1.01207e+06	899616	531029	591411	637044	595927	709396
706	M373T1427	1.1841	-1.28224	0.213583	373	373	373	23.7837	1427.02	1422.99	1429.98	24	12	12	116515	233741	184512	69519.6	95503.1	148212	125357	106415	116640	184010	146317	136602	94275	98557.5	128828	96119.6	84614.1	195985	179230	85523.5	98503.3	100562	142088	100447
707	M185T727	1.69739	1.27834	0.216455	185	185	185	12.123	727.377	721.021	743.014	8	2	6	22112	63126.3	29222.3	7857.36	41978.1	148061	3186.27	31743.3	22079.9	3781.31	42288.4	133100	105810	32935.3	141176	48745.3	33777.3	231293	185450	27818.2	26570.4	35451.1	53717.9	8334.82
708	M332T1422	1.11312	-1.2658	0.219245	332	332	332	23.6941	1421.64	1420.27	1423.03	24	12	12	1.94575e+06	3.14085e+06	2.28084e+06	1.65362e+06	1.81486e+06	2.67383e+06	3.13806e+06	2.13757e+06	2.17054e+06	3.1059e+06	2.40967e+06	2.6045e+06	1.86271e+06	1.76288e+06	2.36079e+06	1.96696e+06	1.60628e+06	3.08053e+06	2.88157e+06	2.08807e+06	1.97026e+06	2.27555e+06	2.11958e+06	2.14598e+06
709	M53T1421	1.14322	-1.26547	0.219485	53	53	53	23.6874	1421.24	1419.39	1423.03	24	12	12	48043.7	77549	70017.5	39295.8	43875.7	80595.7	95759.4	56179.7	63894.7	83289.1	56398.2	61915.8	50533.7	44925.2	62486.1	50778.8	37448.9	82640.1	81424.9	44325.8	55848.5	49450.6	55780.9	63854.6
710	M273T1421	1.09942	-1.25749	0.221997	273	273	273	23.6863	1421.18	1420.05	1422.42	24	12	12	1.01298e+06	1.51767e+06	1.12279e+06	920575	999049	1.30926e+06	1.55292e+06	1.03617e+06	1.04841e+06	1.54063e+06	1.18633e+06	1.27585e+06	988687	914389	1.19366e+06	1.00971e+06	833094	1.5341e+06	1.36973e+06	1.0387e+06	951344	1.19896e+06	1.074e+06	1.10294e+06
711	M305T1419	1.25861	-1.25912	0.223403	305	305	305	23.6583	1419.5	1408.53	1422.41	11	5	6	62165.1	141639	95327.3	37500.2	49822.5	96204.1	127829	72094.6	71056.2	199603	97957.9	78215.1	52877.3	109527	75764.3	51902.1	41175.1	124243	102919	49761.5	41738.8	72747.5	71194.6	103497
712	M65T1554	1.12239	-1.25108	0.224117	65	65	65	25.9053	1554.32	1552.36	1559.01	20	11	9	23980.7	30637.1	26774.4	19629.5	36906.3	23899.9	30577.5	19632.5	20742.3	23117.6	22462.2	24371.1	20149.4	22151.4	34396.1	22258.4	17543.3	32900.1	23669.1	17043.8	18782.7	21291.3	20570.3	18965.2
713	M229T1422	1.2038	-1.24833	0.225249	229	229	229	23.6949	1421.69	1420.19	1422.42	24	12	12	249225	552739	467136	163395	399642	400961	471744	341207	227163	503254	415204	363970	246760	249762	397347	189272	112465	564381	523311	302658	184426	320720	359030	334265
714	M236T1553	1.21865	-1.24371	0.226825	236	236	236	25.8794	1552.76	1551.17	1553.78	24	12	12	40124.9	56493.6	48622.7	24472.4	43369.7	48189.3	76895.2	31593.8	33614.7	54824.3	31653.9	32303.1	32587.5	29111.4	47121.4	31963.3	27283.4	82749.5	39905.1	28580	24652.7	29274.4	24639.4	30605.7
715	M334T1421	1.12266	-1.24143	0.227543	334	334	334	23.6907	1421.44	1420.93	1423.03	24	12	12	322829	499603	388186	236340	289715	421722	504320	343780	310548	462065	414752	391174	293815	272185	393372	302769	256129	511675	470640	341170	261056	314831	332518	333906
716	M58T267	1.14076	-1.22655	0.233348	58	58	58	4.44288	266.573	254.563	274.505	24	12	12	114916	218907	124186	124814	116417	117558	189497	152162	156580	223837	134383	121849	113835	81406.9	115299	161005	131434	105362	102390	119969	164155	204786	147632	126329
717	M353T1553	1.18306	-1.22184	0.235605	353	353	353	25.8791	1552.74	1551.94	1553.63	24	12	12	70490.4	118190	99286.3	53433.6	62334.1	102033	119080	82009.9	65843.3	108353	70263.6	76063.5	84367.9	61075.4	98288.2	56249	57596.5	148863	96796.3	54991.7	48006.9	59852.1	52665.9	49656.3
718	M234T1422	1.17519	-1.22207	0.235645	234	234	234	23.6995	1421.97	1351.59	1426.4	21	11	10	48458	78589.5	55800.6	42162.9	45616.9	58502.5	82836.4	25562.7	75373.6	87424.3	43474.9	44492	51409.3	47938.2	34668.7	55053.4	45349.5	73586.9	67770.8	21928.6	58810	41467.8	35053.1	52653.6
719	M246T1422	1.14738	-1.22317	0.235729	246	246	246	23.7014	1422.08	1420.27	1424.79	21	12	9	172058	362325	238083	162852	221012	292000	335068	166224	298400	396597	256865	349946	293193	179182	210148	216694	304183	290015	271145	230359	170239	317225	161319	190079
720	M337T1554	1.23205	-1.22142	0.236263	337	337	337	25.894	1553.64	1551.47	1558.1	24	12	12	60033.2	84429.6	72154.7	27636.7	66466	43415.8	93789.6	52692.9	56193.9	62600.2	47477.8	45331	42903.5	31093	86694.9	44720.1	38857	112902	51362.2	35007.6	27415.9	34252.3	46147.1	26724.7
721	M101T1419	1.19358	-1.21875	0.236578	101	101	101	23.6477	1418.86	1417.46	1420.66	24	12	12	156181	317365	220841	118806	132025	227569	345274	154488	168246	333908	191712	248160	163817	157244	229366	140289	97972	317260	235046	124159	137427	168211	178000	241740
722	M227T1417	1.30096	-1.213	0.238088	227	227	227	23.6249	1417.49	1369.15	1421.56	13	8	5	118444	302419	284053	41214.4	98433.7	180374	246214	232994	127072	359573	318614	154917	93004.7	99434.8	210716	37785.9	39193.3	311123	297493	231300	139861	96543	190977	146799
723	M187T1413	1.27388	-1.21318	0.239848	187	187	187	23.5488	1412.93	1409.26	1416.42	11	6	5	18912.3	36421.5	36198.9	17572.7	18853.7	20118	68881.5	33225	22126.5	59342.3	21910.2	42367.2	24540.7	26918.3	33594.6	21203.3	20231.5	57299.3	21794.8	18565	16319.6	15548.8	28383.6	26405.7
724	M293T1422	1.20572	-1.19812	0.244168	293	293	293	23.7015	1422.09	1420.27	1424.79	24	12	12	46641.7	104511	77202.5	30633.5	57089.7	102943	124449	45805.5	64298.5	115673	96786.2	86099.3	50137.4	52328.5	65698.1	61176.9	42076.7	124841	102179	66201.6	46387.4	66257.9	44296.6	68097.9
725	M189T1554	1.21556	-1.19326	0.246124	189	189	189	25.8924	1553.55	1551.17	1554.27	24	12	12	174757	313866	255130	98218.3	167918	183535	308149	168165	157175	228604	176901	169353	176149	139983	239265	128719	116883	388989	181384	131177	109353	129107	142485	92366.9
726	M151T1419	1.16826	-1.18913	0.247631	151	151	151	23.6566	1419.39	1416.87	1420.94	23	11	12	181610	370692	258007	119550	214903	258635	334684	210451	239578	422820	208887	300551	223092	190696	297626	168923	154579	347542	316545	209302	113629	230735	193592	224689
727	M542T1552	1.27119	-1.19545	0.247724	542	542	542	25.8722	1552.33	1551.65	1553.73	22	12	10	5944.59	7438.99	10911.3	8419.67	5478.58	6963.41	9606.07	8525.88	4076.84	12100	6783.24	5499.15	6133.77	7146.43	10662.1	4148.44	3877.93	16252.4	4094.63	2375.88	3243.45	6151.96	1243.62	6843.97
728	M274T1421	1.10238	-1.18769	0.248628	274	274	274	23.6857	1421.14	1419.46	1422.14	24	12	12	463310	696776	521820	362233	418601	538820	731834	516887	434163	695836	527907	557228	454764	421060	483031	440060	375829	674311	641948	446101	461955	501516	447967	516417
729	M515T1452	1.25712	-1.17938	0.250845	515	515	515	24.1922	1451.53	1447.54	1477.86	11	9	2	4702.63	9128.33	7260.59	4576.29	4217.86	5653.53	6570.09	3839.52	3513.75	13095.5	6490.84	6364.14	4201.84	3509.42	9668.88	2696.6	3310.14	10633.7	7182.33	3959.62	3937.13	3676.33	3206.73	4005.91
730	M241T1421	1.42725	-1.17922	0.251341	241	241	241	23.6867	1421.2	1419.46	1422.71	13	8	5	48164.2	219250	206627	17937.5	25115.3	123689	232199	82354.7	30282.9	243857	190338	122868	32440.8	37221.2	151221	24861.8	26901.6	236957	158824	54290.6	46959.3	26300	148536	136362
731	M133T1419	1.1681	-1.17654	0.252352	133	133	133	23.6446	1418.68	1416.62	1420.32	21	12	9	579448	1.12737e+06	1.00595e+06	341692	521359	794426	1.13437e+06	780414	719100	1.15946e+06	879763	654355	484567	661836	907582	429918	477012	1.15554e+06	950754	571707	533300	685542	737043	707318
732	M258T1423	1.16792	-1.17555	0.252432	258	258	258	23.712	1422.72	1421.11	1425.38	24	12	12	204353	387715	274206	161659	164564	256074	330614	203579	201344	393158	217581	305482	178492	166849	261507	167110	137716	378028	347611	221516	167556	215093	205230	207867
733	M87T561	1.30628	-1.17859	0.252795	87	87	87	9.35037	561.022	560.245	568.44	17	12	5	27119.5	46471.9	55259.2	16771.4	21711.8	24153.8	49615	22915.4	33494.3	42013.3	23472.6	27419.5	30982.1	25557.4	51486.8	14298.5	11956.7	64718	41517.2	12274.8	11823.9	10855.2	13809.8	9597.46
734	M438T1553	1.30936	-1.17221	0.25379	438	438	438	25.8797	1552.78	1551.88	1554.27	12	10	2	7212.96	8181.23	9157.66	5000.1	7326.72	10160.1	22794.7	10295.5	12428.5	8225.9	12333.3	6186.72	4563.85	7362.59	13717.8	5345.69	4556.21	21367.9	8302.78	2922.16	3812.11	7410.16	5875.04	5879.75
735	M89T1420	1.15225	-1.17131	0.254794	89	89	89	23.6678	1420.07	1418.42	1421.26	24	12	12	153343	311209	230580	116510	164376	234376	332272	206770	170962	315773	197633	228536	169466	154268	218778	157223	126658	316501	261985	170923	154680	209140	176318	194627
736	M168T1554	1.20906	-1.17212	0.254911	168	168	168	25.8919	1553.52	1552.57	1554.27	19	10	9	18701.9	47530.1	34709	14875.3	19518.5	25889.7	37144.8	21073.2	23765.5	49755.4	24696	18637.3	23451.1	21567.9	36447.5	16377.3	21812.1	43613.1	23709.3	16777.3	17025.4	18685.6	19207	19472.5
737	M239T1418	1.21674	-1.17961	0.25496	239	239	239	23.6412	1418.47	1407.51	1422.99	15	8	7	51517.2	81284.2	72065	37016.5	80074.7	52714.6	78081.5	56850.5	73275.2	92956.7	60425.9	60193.3	19335.1	22582.1	103770	17621	32835	112430	69916	52273.6	50441.2	62706	43147	67522.9
738	M452T1420	1.13847	1.16615	0.257656	452	452	452	23.6717	1420.3	1415.65	1428.11	20	9	11	7231.65	15060.5	17740.7	9877.71	7302.02	19539.5	16157.4	8017.38	11886	14447.1	9058.85	12355.2	15175.3	9624.52	18616.8	17810.5	15097.1	12807.1	12903.4	11512.2	13622.3	10264.1	14604.7	17222.4
739	M209T1553	1.08993	-1.16492	0.257935	209	209	209	25.8764	1552.59	1549.31	1559.33	24	12	12	336010	414109	367807	317965	325312	337408	426873	326421	352703	583658	330268	356357	331678	305086	360648	298860	313346	468374	372767	292902	392453	305364	296364	367833
740	M347T1424	1.14762	-1.15723	0.260543	347	347	347	23.7308	1423.85	1421.15	1426.55	23	12	11	104509	196770	145359	47547.7	96959.8	135537	169739	111823	118241	183064	136486	149001	107785	102227	132145	108803	67928.3	164160	176653	93216.5	106920	129967	110057	89997.5
741	M171T1421	1.11284	1.15845	0.260993	171	171	171	23.678	1420.68	1419.39	1422.34	23	11	12	524775	911309	532659	577440	563479	575670	919300	389325	706005	874497	550661	468469	761210	552117	638427	599520	679916	816526	856872	581004	811435	754234	549911	849267
742	M307T1422	1.16361	-1.15276	0.261579	307	307	307	23.7052	1422.32	1420.27	1424.79	24	12	12	143379	283056	209916	115695	128182	216508	276679	184551	182089	340496	207091	225169	136560	147833	182819	153177	118872	316388	275716	158788	147461	190425	179725	151741
743	M266T1427	1.11779	-1.15055	0.262271	266	266	266	23.7868	1427.21	1421.22	1430.1	21	10	11	59122.1	92834.9	73620	51397.1	46423.5	73227.1	93007.6	68263.9	57617	91747.3	77436	81495	49655.8	48260.1	75714.2	50244.6	55473	93586.8	70696.8	46039.7	65028.3	62871	64698.5	92647.5
744	M571T1438	1.38793	-1.14193	0.266054	571	571	571	23.9736	1438.42	1436.96	1439.08	10	7	3	980.266	3086.83	2860.8	787.474	555.496	2858.23	980.643	933.473	1228.51	1304.36	1964.89	2164	699.643	420.65	907.087	471.936	632.466	3890.55	2655.46	879.998	784.672	620.065	1640.46	594.338
745	M532T1435	1.21761	-1.13977	0.267212	532	532	532	23.9216	1435.3	1432.13	1437.23	10	7	3	1580.62	5346.89	4146.93	1184.82	1552.1	2904.75	2603.56	3999.46	3215.11	4049.81	2887.13	5099.1	2099.12	1769.78	2254.73	2155.79	3182.35	3676.88	5372.21	1955.06	2323.99	1225.38	3154.08	2507.57
746	M279T1629	1.20113	-1.12036	0.274668	279	279	279	27.1452	1628.71	1627.83	1631.28	21	11	10	134624	198046	151690	56367.5	208749	116946	138517	103625	116631	123801	212475	82138	164566	164400	155335	66491.3	72859	146921	84372.3	184267	89398.6	111308	117557	10914
747	M436T1044	1.56252	1.11182	0.281184	436	436	436	17.4057	1044.34	1041.19	1048.96	14	4	10	12165.8	34060.6	66609.7	7647.88	7075.12	15285.1	44346.3	45782.4	96178.9	31406.1	9550.55	10897.4	36978.1	38922.1	52217.7	21549.2	48102.3	196597	56536.1	37492	39044.9	14754.9	38927.8	14209.2
748	M402T1412	1.38357	1.11755	0.281427	402	402	402	23.5263	1411.58	1330.33	1413.03	23	12	11	28615	53735.9	46083.2	17089.1	22937.7	31965.1	78571.4	31936.3	32749.2	69370.5	28795.8	36177.4	24475	23019	42984.2	19279.4	167438	56287	49962.2	50024.3	111033	28261.3	62743.7	25874
749	M69T1419	1.11741	-1.09559	0.286136	69	69	69	23.6444	1418.66	1417.53	1419.8	24	12	12	403143	683633	556718	335344	387065	497292	761274	464206	436232	759769	515911	533962	413276	430891	565292	381093	363844	704853	619730	431076	397431	461861	430215	469417
750	M262T1555	1.21521	-1.09189	0.287811	262	262	262	25.909	1554.54	1542.41	1673.59	17	10	6	17505.6	12561.9	16761.6	11618.1	15814.4	14431.9	24383.1	10410.5	39484.5	13938.6	12859.7	19268.8	12450	9573.2	22643	13018.3	16312.3	28373.3	11418.3	7855.79	12341	11533.9	12503	13996
751	M296T1423	1.43538	1.10766	0.288606	296	296	296	23.7176	1423.06	1372.56	1432.07	10	6	4	31104.4	19176.7	16674.8	9718.52	12932.7	15796.2	28483.8	16147.2	14126.5	23880.5	13153.6	15135.9	22141	12764.5	21103.6	15184.6	12287.3	31913.7	26142.9	14573.7	17780.1	18003.6	19788.1	98834.9
752	M559T1553	1.1864	-1.08548	0.289561	559	559	559	25.8867	1553.2	1551.48	1554.52	24	12	12	24981.5	28976.5	23626.3	7383.44	15231.4	15851.1	21305.3	12052	18029.8	22123.2	14448.6	14287.2	16844.5	17304.4	24008.5	11662.9	11267.2	30005	21135.6	10699.7	6909.74	11378.9	11892.7	10890.2
753	M235T1554	1.1602	-1.0807	0.291976	235	235	235	25.8947	1553.68	1552.36	1554.41	24	12	12	46123.5	98285.7	73128.9	34864.8	56971.4	57595.1	81256.2	49222.6	54803.6	77848.8	56605.4	58938.5	58339.9	44936.8	79662.3	41612.9	47004.1	108676	55889.6	40500.7	37111.9	39600.7	53891.5	35459.7
754	M257T1556	1.15237	-1.07682	0.29351	257	257	257	25.9353	1556.12	1553.73	1559.33	13	10	3	53200	82524.1	80922	29783.1	66399.5	57640	78279.6	50237	45693.9	61891.7	45052.3	50548	50435.3	41414.4	71631.1	47004.2	38787.6	101936	53318.5	44732	31901.8	42849.7	47530.2	37789
755	M148T1422	1.15781	-1.07187	0.296952	148	148	148	23.6983	1421.9	1420.27	1423.91	24	12	12	5.15222e+06	8.9289e+06	4.30731e+06	3.88342e+06	4.32716e+06	7.4169e+06	8.29865e+06	3.41116e+06	5.43462e+06	8.64037e+06	3.19678e+06	7.36105e+06	4.25413e+06	4.00839e+06	5.01172e+06	4.32745e+06	3.43929e+06	8.23729e+06	7.5712e+06	4.0996e+06	4.45131e+06	5.45618e+06	4.52491e+06	5.38714e+06
756	M193T1421	1.08646	-1.06162	0.302923	193	193	193	23.6876	1421.25	1420.23	1423.03	23	11	12	550903	841475	547579	519216	456305	758016	803451	410899	562914	698564	536028	672836	570298	583830	650084	599419	507465	687503	635744	497717	626014	494480	446914	473140
757	M205T1033	1.27876	-1.04841	0.305857	205	205	205	17.2121	1032.72	1028.87	1038.97	24	12	12	1.06691e+06	2.46542e+06	3.42015e+06	894267	665253	1.32118e+06	2.62254e+06	2.00503e+06	3.20725e+06	3.01919e+06	1.18168e+06	1.50789e+06	1.1554e+06	1.34839e+06	1.7284e+06	727046	1.088e+06	4.58795e+06	1.87946e+06	943375	1.19633e+06	1.05835e+06	1.2684e+06	1.29971e+06
758	M409T1555	1.20408	-1.05401	0.306036	409	409	409	25.9182	1555.09	1552.85	1562.76	22	12	10	24421	37550.9	28295.5	15983	29735.7	24949.8	43698.5	23985.1	25211.9	35379.6	19297.5	24897.1	27574.8	17378.2	42175.6	21914.7	13244.3	55552.4	24225.3	20188.2	11238.8	14015.2	17993	11397.1
759	M430T1430	1.21549	-1.04067	0.310374	430	430	430	23.8348	1430.09	1405.84	1432.9	15	8	7	46137.6	94328	69568.5	26724.5	32225.3	66911	89941.6	42102.9	58776.3	65269.4	56827.5	72804.3	34819.4	29689.2	53123.9	25125.7	31026	84531.6	97389.8	29727.2	37257.6	29500.7	38155.4	103336
760	M203T1555	1.2004	-1.03269	0.313398	203	203	203	25.9247	1555.48	1553.83	1556.07	6	0	6	110101	221704	161133	60359.6	110722	108744	199259	102286	110324	137646	111248	100405	98662.9	85950.7	171769	87007.6	70497.4	256024	113218	88683.1	59183.8	92501.3	92044.8	62310.2
761	M347T1032	1.3762	-1.03153	0.3137	347	347	347	17.1919	1031.52	966.802	1040.14	15	12	3	49947.5	120253	219308	41463.7	31620.5	43052.9	137301	99362.4	133319	142189	56529.5	60422.3	52950.3	65566.3	77937.4	29752.2	39030.9	271673	63714.2	38514.5	50081.6	36485.5	52194.9	46668.5
762	M386T1433	1.17859	-1.01841	0.32008	386	386	386	23.8768	1432.61	1329.14	1439.32	17	10	7	15359.5	38663.2	22148.4	8704.05	13626.7	21967.8	28449.6	18583.5	24704.4	35799.4	15020.3	21875.3	14426.1	13404.4	23718	9454.83	19977.2	35764	24544.9	14457.2	23050.2	14919.8	15120.6	15925.6
763	M460T1326	1.20232	-1.01003	0.323743	460	460	460	22.1078	1326.47	1325.58	1328.23	18	11	7	9742.47	16443.9	13199.7	4604.79	6398.82	9459.52	22839.1	10403.6	11991	19800.7	10020.8	9688.97	9413.35	6802.7	13663.1	6225.92	9352.85	20407.2	15653.4	8747.82	9162.64	6243.17	9855	4734.77
764	M285T1554	1.16326	-1.0081	0.324511	285	285	285	25.8993	1553.96	1552.64	1556.56	15	9	6	36453.1	68073.2	55985.7	27739.9	39618.5	48193	73629.1	29918.4	38605.4	49048.9	34545.1	39711.7	33470.4	31256	59104.3	32137.4	25082.4	81470.3	41688.6	28164.8	32739.3	30508.3	27949	41950.1
765	M115T1420	1.12983	-0.9927	0.33165	115	115	115	23.671	1420.26	1417.73	1421.54	11	11	0	58214.6	122538	91104.9	49371	64595.8	93978.1	124648	77444.8	70054.1	107822	81476.5	78392.7	74282.6	60431.1	82244.6	56744.1	48009.7	137569	102701	64639.1	59235.2	69308.5	71374.5	75930.7
766	M82T1416	1.1259	-0.992823	0.332562	82	82	82	23.5993	1415.96	1411.21	1418.48	22	12	10	64548.9	99908.8	80740.9	56287.5	58449.1	66238.8	122719	59138.7	62425.9	121878	59582.4	76280.7	66242.5	65995.6	90228.5	55096.8	52859.8	101553	94634.5	47933	72683	54378	55329.2	67474.2
767	M413T1695	1.17157	0.991673	0.333846	413	413	413	28.2495	1694.97	1611.15	1701.01	17	8	8	20698.6	32893.3	28237.9	12663.4	36498	18089.4	16362.4	41120.4	31760.6	22263.8	24966.5	26603.7	31609	34013.9	50907.4	26126.6	25230.4	29772.6	9723.81	52974.5	9464.76	29508	33183.6	33198.8
768	M589T1629	1.236	-0.990311	0.334194	589	589	589	27.1443	1628.66	1626.44	1630.54	15	8	7	9914.45	13221.8	30572.8	8829.67	28982.4	10433.1	17531	41545.1	12476.9	15945.6	34038.3	15014	14801.5	25187.7	16109.9	12313.2	10462.3	15681.9	12962.2	18372.7	24061.5	13615.1	28802.9	594.65
769	M432T1592	1.18382	0.978866	0.338825	432	432	432	26.533	1591.98	1572.07	1592.42	7	1	6	8671.13	18726.1	10888.4	7405.32	11034.2	6746.51	12411.5	6169.07	7412.35	13896.1	7183.94	18124	8307.1	11205.5	19934.6	11954.5	9696.23	10336.9	8498.42	10822.7	14430.8	10893.9	9378.51	26861.1
770	M450T1426	1.13251	-0.980685	0.339293	450	450	450	23.7621	1425.73	1421.15	1434.46	19	8	11	13611.8	27044.3	25181.7	10799.9	13353.1	14210.8	19653.1	14215.2	10225	28416.3	21385	20652.9	13655.2	18508.5	18317.1	17109.1	10178.9	23667.7	18400.3	11776.3	13220.6	11277	17336.2	19706.9
771	M261T1419	1.25685	0.974425	0.340632	261	261	261	23.6556	1419.33	1355.86	1420.58	22	12	10	27543.8	71137.6	54900.9	29241.2	23987.8	23938.5	74744.3	20463.1	25227.6	95413.1	21252.6	41374.2	58968.2	28094.2	38056.3	34160.8	47953.8	63266.4	66753.3	24637.2	73065.5	50849	24895.5	129320
772	M349T1553	1.16403	-0.975159	0.341774	349	349	349	25.8863	1553.18	1552.53	1555.64	18	12	6	17471.3	31969.3	24608.4	12982.1	17276.9	18677.9	23243.1	14067.3	21724.6	20470.4	15736.2	15571.5	14209	15434.5	26150.7	9915.61	10820.6	38963	17248.4	11545.5	14394	15073.9	15206.4	11891.4
773	M290T1418	1.25413	0.972139	0.341818	290	290	290	23.6366	1418.19	1414.56	1424.99	24	12	12	110345	273887	200855	100199	68910.8	130901	408872	127109	110739	352135	148921	157790	218409	153018	225531	198759	165131	259985	540881	110030	170336	187800	110051	407439
774	M177T1415	1.14901	-0.971569	0.341834	177	177	177	23.583	1414.98	1412.05	1417.36	9	3	6	48295.1	125399	115420	48274.4	61705.2	109472	123733	88280.9	70493.2	133358	104824	112166	89985.3	68169.8	90440.6	66269.9	42619.8	153295	113356	68035.8	80723.2	41528.4	109360	69614.9
775	M88T244	1.09156	0.976067	0.342295	88	88	88	4.07456	244.473	243.524	250.063	24	12	12	16150.2	14502.5	15092.4	19730.6	17952.7	15348	8257.83	19923.8	16828.8	5540.5	17859.5	16497.2	17489.9	10049.3	18510.2	16408	16597.4	19435.7	14354.7	18617.2	16518.8	18179.4	17142.8	17199.5
776	M176T744	1.29596	0.972294	0.347585	176	176	176	12.4061	744.367	740.275	753.153	13	4	9	21104.7	42581.6	34297.5	11303.4	19239.5	33684.9	18641	30991.1	29499.3	19399.9	25031.5	42070.3	37774.1	30726	59931.5	19179.4	21545.7	111306	40999.4	21296.3	21337.8	20736	27262.9	12777.5
777	M214T1430	1.18015	-0.958795	0.349069	214	214	214	23.8334	1430.01	1422.87	1433.1	15	11	4	15316.4	52914.5	37805.6	8845.57	20433.2	26721.5	29928.2	15056.4	26190.9	27362.1	21581.5	33653.5	18941.6	19483.3	25245.7	19349.1	9748.02	39561	31904.9	10680.3	19715.3	26945.2	28072.5	17953.2
778	M416T1400	1.15857	-0.954791	0.350175	416	416	416	23.3333	1400	1385.97	1406.98	17	11	6	26878.6	44940.5	34910.7	12513.6	21332.4	31718.4	45051.2	24684.4	31189.1	32055.4	24629.8	19680.5	23532	14878.8	30317.8	12859.4	19681	40416.9	46707	19810.5	20821.8	14758.8	22809.9	35145.4
779	M421T1430	1.18054	-0.951714	0.35163	421	421	421	23.8312	1429.87	1420.93	1436.44	11	3	8	12758.8	34915.9	19767.6	6462.85	9885.1	24317.2	18225.3	22423	19578	21607.6	20211.1	24058.7	10103.1	9826.17	17912.2	16650.9	16842.9	27595.2	35783.6	12993.1	11699.3	9690.61	18009.9	11285.7
780	M164T1421	1.10767	-0.949679	0.352697	164	164	164	23.6867	1421.2	1329.35	1425.52	25	12	12	156011	219815	143278	129365	110719	203355	193360	110870	160464	197057	101094	207844	136907	82959.6	176340	117781	111398	216777	185872	139995	133086	172812	108978	162407
781	M257T1420	1.11874	-0.950522	0.35439	257	257	257	23.6722	1420.33	1413.93	1422.85	20	12	8	81020.8	164093	136049	58216.7	63040.9	96435.7	143335	99631.4	92562.6	171919	114719	111581	81363.7	93350.5	121758	83145.5	82344.3	157152	112950	88495.6	93872.6	92426.6	101512	82793.6
782	M140T1421	1.12234	-0.945444	0.354757	140	140	140	23.6899	1421.39	1420.27	1423.03	20	10	10	200061	250696	234942	155426	225750	283217	257757	117585	242747	303090	121865	238543	176041	116873	242350	241146	166424	334543	198760	96965.2	219712	207259	134973	209761
783	M188T1421	1.11199	-0.947397	0.355915	188	188	188	23.6879	1421.27	1419.31	1424.64	22	11	11	31091.6	50180.1	42713.9	29686	35095.2	43673.5	40718.5	30306.2	36437.7	47088.6	48878	32950.3	32660.2	21941.6	43138.6	20672.8	23046.4	42387.9	57071.2	35405.3	30553.1	56133.3	28010.8	30584.7
784	M241T611	1.2185	-0.932046	0.361597	241	241	241	10.1831	610.985	598.423	617.325	10	8	2	45752.9	126576	95920.5	31730.5	71517.3	103827	18742.2	85105.5	60801.8	21880.9	62577	76974.5	50370.4	44222	108166	30610.6	37132.4	101649	50174.6	60701.4	25713.3	40890.4	88070.5	19994.9
785	M83T744	1.37421	0.923646	0.366016	83	83	83	12.3948	743.687	724.821	752.415	18	7	11	189811	414032	197896	78355.1	314957	880598	45958.1	256568	170724	40537	309304	837812	599545	232147	765949	315832	253312	1.14429e+06	867646	186356	173841	242332	289305	64242.8
786	M415T1399	1.14139	-0.921035	0.368038	415	415	415	23.3184	1399.1	1390.8	1403.06	23	12	11	44119.2	83254.5	68008.1	43486.2	50960.8	61679.4	100521	67382	61516.1	89772.6	55480.7	58808.7	55716.7	41235.1	79383.9	36907.4	31922.3	110639	70220.9	42412.2	45566.6	39789	43797.9	90158.9
787	M205T1421	1.06254	-0.918327	0.369706	205	205	205	23.6879	1421.27	1420.27	1422.81	24	12	12	2.24904e+06	2.99754e+06	2.17754e+06	1.90548e+06	2.1406e+06	2.5775e+06	3.09449e+06	1.68036e+06	2.51337e+06	2.70231e+06	1.95767e+06	2.3253e+06	2.12056e+06	1.83999e+06	2.51692e+06	2.0891e+06	1.76716e+06	2.58968e+06	2.70505e+06	2.05345e+06	2.10851e+06	2.47668e+06	2.10045e+06	2.28665e+06
788	M397T1410	1.19797	-0.912643	0.371324	397	397	397	23.4981	1409.89	1406.47	1414.28	7	6	1	9886.74	15068.2	15071	3185.47	4115.05	8513.02	13678.6	8136.2	12866.8	15458.2	5241.65	8514.3	5119.24	5318.52	10592.7	4718.05	6442.12	18095.7	16132.8	8209.56	7712	5403	6286.51	5918.46
789	M221T1557	1.09602	-0.909201	0.373767	221	221	221	25.9536	1557.22	1551.13	1565.62	18	9	9	175785	264816	283050	309372	192580	198033	260974	183937	213937	232754	188709	292657	178165	176978	244126	141943	173915	331755	263908	160499	301776	160209	179093	239229
790	M159T1413	1.11255	-0.901853	0.377211	159	159	159	23.5504	1413.03	1409.53	1416.42	24	12	12	107768	174245	133852	79795.4	107281	147162	167514	112558	97732.7	204701	83423.8	132408	105658	113245	123472	75294.7	80039.3	200198	132148	94511.6	117320	104749	112308	132857
791	M99T1419	1.1018	-0.900986	0.377478	99	99	99	23.6563	1419.38	1417.62	1420.66	17	12	5	81025.5	129380	107685	65908.6	91118	84749.8	156398	97271.7	88471.8	145187	119312	86781.1	78234.7	91262.2	114709	76580.7	77325.7	153888	126704	82318.4	77448.7	78275.6	97884.9	82858.3
792	M486T1402	1.21197	-0.90158	0.380131	486	486	486	23.3598	1401.59	1397.54	1405.07	13	5	8	2102.64	5757.73	4116.01	2015.43	1932.98	2625.97	3451.73	2441.35	4461.17	8117.46	1714	1401.69	2466.37	1456.64	4370.72	1871.32	2635.19	3770.77	4536.38	2565.57	2897.6	1366.36	3153.6	2027.5
793	M245T1422	1.06223	-0.895682	0.380773	245	245	245	23.6941	1421.64	1420.19	1423.75	24	12	12	794567	1.19886e+06	926331	714329	764768	1.00874e+06	1.1381e+06	872927	870620	1.26458e+06	986439	961339	837233	851040	885338	765189	759810	1.17905e+06	1.12577e+06	889949	816760	977276	827188	913188
794	M522T1751	1.14368	-0.890044	0.3847	522	522	522	29.1866	1751.19	1748	1756.69	22	12	10	10674	14939.9	15593.1	6494.93	16421.1	10541.7	10927.9	15367.8	8523.9	15593.2	13525.9	9862.99	8900.13	15170.8	15321.3	10491	8461.05	15483.6	4717.48	19076.6	1587.38	10672.7	13292.3	6640.05
795	M431T1592	1.15796	0.876417	0.390277	431	431	431	26.5284	1591.71	1563.36	1600.26	20	9	11	33569	77885.2	42446.8	34848.6	45679.9	27179.2	49470.3	23118.1	28197.6	65088.9	27741.1	80081.8	27489.9	49732	82355.7	54689	43997.3	41267.4	27964.1	46732.3	72831.2	46102.2	39502.5	87201.4
796	M232T1422	1.06941	-0.853696	0.402563	232	232	232	23.7023	1422.14	1420.27	1425.52	19	8	11	206996	244109	169862	188921	150168	259829	287317	170118	199590	253568	232518	241050	185895	140548	199878	195704	240651	226152	283912	188377	196852	216757	149007	211300
797	M309T1424	1.12065	-0.852123	0.403536	309	309	309	23.7367	1424.2	1421.16	1430.4	18	12	6	17380.6	33397.4	25973.5	12061.4	15548.9	19902.8	29960.3	23153.6	21721.1	31402.5	19797.1	22989.8	12812.8	14236.8	27619.9	12672.1	11737.7	29297.4	34584.3	15860.9	18350.1	26821.1	19957.5	19916.5
798	M569T1436	1.26871	-0.850417	0.404459	569	569	569	23.939	1436.34	1434.35	1438.88	13	7	6	886.177	3103.12	4142.14	542.893	651.785	2559.27	1293.09	1236.25	2025.15	1794.41	2912.48	2432.17	1286.98	559.123	2341.53	489.834	981.537	4520.69	3463.31	1175.95	709.771	606.31	1782.87	667.042
799	M143T1046	1.23478	-0.849019	0.405126	143	143	143	17.4335	1046.01	1038.36	1053.25	24	12	12	154567	325101	614019	81945	120269	151776	426626	256971	380872	450807	194431	193315	213356	206410	231190	109333	188744	666971	227053	172249	209037	148719	215235	125308
800	M335T1063	1.17452	-0.853081	0.40556	335	335	335	17.7107	1062.64	1061.69	1064.32	23	12	11	55993.1	94196.4	75933.1	37387.1	79642.2	56587.4	57232.2	46801.4	45181.4	46633.5	53319.3	49453.6	42861.5	55371.3	63124.3	22333.5	58996.3	121487	29129.7	40054.2	16700.3	83157.1	50973.3	10403.6
801	M138T1412	1.18615	-0.843548	0.408402	138	138	138	23.5365	1412.19	1407.69	1418.88	11	7	4	7145.17	23081	15803	5771.18	8750.74	10776.5	24842.4	7557.24	10827.1	16187.2	9807.59	8743.94	4950.19	11223.7	11224.1	18948.8	7454.44	17557.1	15582.7	4492.33	9864.12	4572.67	6947.61	13045.2
802	M216T1423	1.09087	-0.837239	0.411556	216	216	216	23.7174	1423.04	1420.44	1426.55	24	12	12	141176	241851	186914	101747	143798	193124	206915	170646	169523	228064	144830	215699	142591	132035	154012	144578	133151	243064	272459	123461	158624	157231	145380	159084
803	M240T1426	1.10895	-0.836865	0.413557	240	240	240	23.759	1425.54	1421.22	1430.99	19	9	10	65309	105140	63041.9	41663.3	21194.3	80902.5	84813.9	37858.6	73247.4	77458.4	75045	82710.9	62412.9	57822	63839.1	67652.5	56758.8	93190.2	75998.1	50604.4	43484.1	39971.8	56054.7	61176.3
804	M169T1421	1.22324	-0.831995	0.414461	169	169	169	23.6901	1421.41	1412.29	1422.81	18	7	11	313631	3.76505e+06	3.71633e+06	447508	2.11726e+06	1.25449e+06	3.16235e+06	3.66839e+06	1.56523e+06	3.30539e+06	3.29638e+06	1.22121e+06	657282	2.12436e+06	3.23171e+06	556613	414661	3.74011e+06	3.45839e+06	2.46729e+06	613447	1.76338e+06	1.84005e+06	1.88639e+06
805	M114T1419	1.11721	-0.830501	0.415181	114	114	114	23.6468	1418.81	1415.65	1422.17	15	8	7	12472.7	23382.1	17488.8	14757.8	12433.2	11832.3	21573.9	11051.5	8160.17	22863.9	18931.9	16975.3	16724.3	9868.06	14828.2	10028.1	6026.41	24623.8	16524.3	10553.8	15205.6	19295.8	14510.3	13599.3
806	M234T1555	1.15303	-0.828414	0.416358	234	234	234	25.9246	1555.48	1553.96	1557.25	16	10	6	21123.6	34532	31608.4	13407	18281.1	19943	43907	17024.8	22847.1	22616.4	18297.2	16310.2	21045.5	16992	27975.2	17011.1	15954.6	47582.9	17799.8	14389.1	14951.2	13908.9	18030.5	17109.6
807	M349T1422	1.13263	0.829342	0.417633	349	349	349	23.7018	1422.11	1419.3	1424.18	17	12	5	21320.6	19993.8	21967.3	7036.02	15038.1	16429.1	22103.9	14475.9	24493	24563.8	20180.9	12518.5	11046.2	12536.4	11667.7	12490.2	14186.8	26370.9	27600.6	20702.2	33344.8	18171.4	34635.4	26562.6
808	M132T1419	1.14277	-0.811527	0.425759	132	132	132	23.6427	1418.56	1414.74	1420.85	20	10	10	106714	164523	103708	166580	64280.6	186248	151752	45455.4	77934.6	110772	94928.5	106765	58908.6	61490.5	92286.2	99643.4	99975.4	156129	155673	58771.3	83028.5	184150	57584.3	99656.8
809	M190T1039	1.43543	0.803863	0.433844	190	190	190	17.3231	1039.38	1024.01	1047.06	23	11	12	183483	507840	942533	88187.6	96554.2	196534	492762	426894	1.02654e+06	647325	180716	218296	579654	321147	492620	343389	465983	2.81623e+06	749887	278888	308015	236199	368325	227825
810	M188T1044	1.20755	-0.795667	0.436079	188	188	188	17.3945	1043.67	1039.36	1046.92	6	6	0	17261	46332.7	62137.8	8889.14	13785.6	15169.6	21207.6	21930.9	24763.5	16631.9	18491.5	22702.2	25427.9	27171.5	35811.3	8597.12	14028.2	31036.2	29721.4	16255.6	8937.07	20946.7	15991.7	5653.28
811	M405T1046	1.27637	0.792746	0.439333	405	405	405	17.431	1045.86	1035.32	1049.68	16	9	7	8448.11	10844.4	21385	3496.27	5007.51	8128.72	18927.3	17292.8	19079.2	15364.4	8446.01	4214.93	16931.9	10560	22224.2	6606.01	14664.2	51972.4	15292.5	7925.45	10466.6	7051.98	9877.05	5929.32
812	M183T1417	1.18818	0.786267	0.440166	183	183	183	23.61	1416.6	1353.11	1420.32	23	12	11	83955.5	354370	400231	53612.9	115771	138036	325145	185579	109644	330513	222617	190207	167507	291573	289963	109590	184864	387160	501391	130083	258341	100395	167552	393541
813	M185T1418	1.12011	0.786034	0.440842	185	185	185	23.6317	1417.9	1414.86	1418.6	10	3	7	42575.3	66554.3	48428.1	34813.9	35582.8	55877.3	93435.9	46600.5	42821.6	74372.6	65739	48226.5	36733.2	46946	63125.2	47257.5	29415.5	83121.6	69666.2	54377.1	74192.5	54289.2	58566.3	116016
814	M407T1164	1.20462	-0.782484	0.444419	407	407	407	19.4	1164	1160.54	1165.54	19	12	7	14527	28727.2	19886.3	7340.01	15862.2	18871.5	10441	11538.9	15955.9	14972.9	12346.1	10623.6	18789.1	18893.1	37215	4198.74	8760.48	12764.3	19555.5	9827.79	4283.67	8289.26	5431.8	2323.34
815	M76T1421	1.09196	-0.774589	0.447159	76	76	76	23.6876	1421.25	1418.5	1424.18	20	12	8	64275.7	112691	91343.2	47103	66937.8	83305.5	125040	71542.7	77983.9	132523	83974.9	84564.8	67679.8	65648.1	89279.2	63309.5	55091.1	117515	118409	86138	70785.9	77824.6	80391.5	61522
816	M437T1424	1.11271	0.771011	0.44932	437	437	437	23.7397	1424.38	1422.19	1428.62	12	10	2	26774.9	46076.2	20828.2	13858.8	11726.6	39204.8	32978.7	22637	22645.9	43932.8	29919.9	22844.7	32294.8	15554.8	24990	29235.4	33293	30570.9	51887.1	37935.6	24677.1	27911.2	34727	27932.3
817	M314T1617	1.26622	-0.768816	0.450182	314	314	314	26.9508	1617.05	1607.32	1619.42	16	10	6	78132.6	89792.3	71263.9	34960.1	198529	41110.8	90178.1	33794.4	38530	82565.8	38813.2	168719	33501.9	50789.9	142070	189033	39843.3	66268.8	21360.7	41835.5	8579.11	74250	88466.3	7207.54
818	M61T565	1.20264	0.775648	0.450253	61	61	61	9.42181	565.308	558.478	577.009	24	12	12	61056.9	110903	111910	30458.5	54938.4	64432.1	82219.2	57518.1	96650.3	77553.9	54653.1	55896.3	86170	65685.9	124258	53334.6	55323.8	257282	114813	51905.2	55319.7	51386.7	72127.5	44489.2
819	M224T1623	1.12842	-0.762982	0.453696	224	224	224	27.0572	1623.43	1553.73	1628.68	11	7	4	32300.1	55562.6	45379.2	20301.2	23313.8	32763.1	63426.8	31889.6	34668.2	47078.8	35963.4	28410.4	29734.2	32982	35468.1	22401.2	20974.6	49082.3	23905.3	25863.8	38019	33122.3	17721.1	70450.7
820	M141T1421	1.10763	-0.761884	0.454232	141	141	141	23.6844	1421.06	1417.56	1421.56	19	11	8	20938.5	51116.1	65548.2	21564.2	52068.2	40512.4	45244.1	50559.4	48426.3	49801.4	69338.4	49130.4	33805.5	25394.6	69240	40007.5	27291.7	63566.3	54374.9	47262.6	39637.2	36220.4	21974.5	50642.6
821	M683T1690	1.25025	0.761846	0.454363	683	683	683	28.1702	1690.21	1689.48	1691.85	22	12	10	3659.04	10178	4723.58	2232.87	7634.41	4021.58	3304.84	12137.9	21516.2	4596.69	3824.7	9335.1	17500.8	8835.76	17019.3	4506.77	8564.57	9205.11	88.6731	18887.2	47.1916	9174.77	6269.31	8878.34
822	M491T1591	1.21831	0.769196	0.456606	491	491	491	26.516	1590.96	1486.54	1595.8	19	11	8	5112.61	8090.49	6911.07	4471.64	6167.98	5336.95	8679.83	5505.06	5524.76	6110.56	5098.6	5489.2	5115.99	4428.8	7103.02	4695.89	4315.13	9820.18	6290.8	4776.11	7985.22	4542.68	4312.63	24939.2
823	M682T1690	1.24109	0.753307	0.459406	682	682	682	28.1729	1690.37	1689.48	1691.85	21	11	10	8613.78	19857.8	10392.2	4999.22	16314.1	9095.91	7698.2	25499.6	45585.8	10117.5	8866.36	18763.7	36834.9	18242	35736.1	9636.64	18275.4	20415.5	206.904	39476.5	54.8971	19989.8	14005.7	17725.3
824	M242T1422	1.04664	0.747406	0.46312	242	242	242	23.6979	1421.88	1420.27	1422.87	18	9	9	208322	282651	210685	241797	268289	270828	279778	251411	330337	340664	200832	283688	300467	317287	260085	297777	272196	304336	284663	246781	246322	323829	199482	263877
825	M87T244	1.08192	0.748762	0.463629	87	87	87	4.07385	244.431	243.479	244.529	23	11	12	38078.3	27071.2	30682	43400.9	38319.4	35942.2	15439.8	41997.4	35003.2	9529.78	41950.6	35439.9	33302.5	20888.2	36675.1	38992.8	40732.4	25313.2	33696.6	40471.7	36417.9	40238.5	36734.4	41575.2
826	M161T244	1.08629	0.745442	0.465297	161	161	161	4.0597	243.582	242.59	243.645	23	11	12	70392.7	47505.9	57578.1	83925.4	69566.8	67117.7	27990	77927.7	63127.2	15474.7	73068.2	66013.6	59723	35538.4	62184.4	70610.7	75151.3	51559.5	55997.2	77481.6	71229.7	73371.6	67803.4	81142.5
827	M86T244	1.08396	0.73763	0.470351	86	86	86	4.05947	243.568	242.59	243.645	24	12	12	367965	257826	303000	430929	371142	348257	144387	401356	343724	78005.2	411276	348482	331746	194716	317427	384999	376217	274771	302207	408327	362254	400704	368941	403622
828	M620T1667	1.14293	-0.726641	0.478837	620	620	620	27.7848	1667.09	1661.19	1670.36	11	5	6	6754.17	7495.78	6941.59	3794.98	6301.66	5323.24	7382.23	5881.55	7059.91	6853.57	7479.91	10442.3	7314	6077.51	14182.9	5284.22	5357.64	6653.12	2346.41	5482.61	1418.03	7736.63	9504.2	135.378
829	M281T1760	1.02946	-0.72157	0.479089	281	281	281	29.3311	1759.87	1745.56	1766.33	15	9	6	391567	402026	411843	354548	405280	382549	466057	385896	368146	414357	410715	352501	375672	458383	457290	340409	336619	409124	372811	390897	327228	405315	398205	337744
830	M278T1422	1.11224	-0.716585	0.484045	278	278	278	23.6959	1421.76	1420.27	1423.03	12	4	8	9323.68	42698.7	19974.6	9731.56	28456.7	25401	30202.1	15422.1	16494.9	21179.9	17615	32561.8	16363.1	18177.6	13971.3	17762.6	13361.3	29617.8	22023.7	25393.8	18668.7	20640.8	23924.7	22003.9
831	M243T1421	1.12983	-0.711119	0.484482	243	243	243	23.6851	1421.11	1418.48	1422.42	23	12	11	1.20638e+06	2.60133e+06	2.47797e+06	360351	1.80233e+06	2.08405e+06	3.24697e+06	2.33221e+06	1.723e+06	3.48831e+06	3.14071e+06	2.58106e+06	1.42831e+06	1.18307e+06	2.31614e+06	1.32853e+06	256836	3.52426e+06	3.21514e+06	1.99513e+06	1.93603e+06	1.95938e+06	2.28447e+06	2.50959e+06
832	M342T1692	1.21657	0.708783	0.485934	342	342	342	28.1935	1691.61	1566.56	1708.59	19	5	10	62462.9	169068	54458.3	37076.4	134342	58392.8	77893.4	136890	352238	81936.3	42958.3	169361	271441	80548.9	261652	114409	113013	127596	28937.5	226524	28125.4	130484	90342.8	202232
833	M468T1751	1.2806	0.715247	0.486007	468	468	468	29.1802	1750.81	1749.59	1752.16	9	2	7	3866.07	5032.2	3612.9	2086.13	4915.93	2340.78	4215.31	3366.09	2997.23	5519.63	2983.04	9952.9	3460.43	3267.03	21072.7	8907.29	2409.4	3518.14	2358.45	5713.35	914.183	4639.74	6292.79	2614.04
834	M411T1565	1.24182	0.700056	0.492769	411	411	411	26.0858	1565.15	1554.4	1572.94	11	6	5	5102.53	10823.3	6127.89	3742.77	13706.9	5609.6	5309.13	8426.59	21532.9	4721.63	4400.23	10871.6	12002.1	9461.97	36659.7	8871.79	4407.63	9504.27	5879.56	8729.02	5009.13	9560.09	6902.49	7660.01
835	M154T1421	1.07181	-0.689912	0.499212	154	154	154	23.6886	1421.31	1420.27	1423.69	22	11	11	253147	333802	120989	201149	239342	278440	334253	208262	214876	282005	131765	306727	240868	216438	218096	149264	232273	270313	264678	245966	217906	286751	162220	205379
836	M139T1418	1.18723	0.687425	0.499832	139	139	139	23.6354	1418.12	1357.95	1423.76	14	9	5	25040.3	84388.8	86420.4	21178.3	30975.1	34953.1	74790.8	178192	26369.2	77314	160811	27977.6	61639	112522	65612.7	40311.8	65527.9	118665	133433	135230	48283.8	44718.1	44476.9	113097
837	M410T1416	1.12638	0.680785	0.504842	410	410	410	23.603	1416.18	1349.8	1430.41	8	6	2	4626.85	13170.9	11226.6	3662.68	5953.41	9574.28	8347.63	9221.54	9524.88	7861.35	7305.58	8565.37	5886.29	2947.64	12566.2	4548.17	6897.37	15088.9	14835	9113.33	8330.43	10081.4	16613.7	4649.5
838	M184T1421	1.09463	0.674485	0.507128	184	184	184	23.6868	1421.21	1419.46	1424.79	20	8	12	277426	276327	155238	245979	163443	323946	448972	202773	264391	294104	94986	300498	270351	173662	265842	222920	213737	322772	495181	204652	296657	296848	277197	296690
839	M336T1422	1.09676	0.664571	0.513232	336	336	336	23.7004	1422.03	1419.8	1423.97	23	11	12	23168.4	31586.6	18635.9	18214	25229.7	18533.7	31066	8117.05	21527.7	27871.9	9134.74	18526.4	15826.5	28454.2	34092.2	18135.8	13309.4	29059.8	32111.8	18625.9	14546	29572.8	17109.7	25114.9
840	M59T244	1.05982	0.660838	0.51732	59	59	59	4.07452	244.471	243.487	249.731	24	12	12	285457	218086	245498	320947	289270	263531	138896	308204	257141	99791.4	306576	274121	249708	162263	254825	280535	280986	241288	252051	305461	274710	297781	284858	302952
841	M146T1418	1.09561	-0.653164	0.520511	146	146	146	23.6396	1418.38	1413.02	1419.76	23	12	11	69671.3	120942	93994.2	61495.6	61006.9	106318	149495	82783.5	93590.8	140811	70187.7	104458	81904.8	50177.7	97276.7	49602.8	60169.8	132761	155406	54778.2	84903.7	77095.8	100800	109106
842	M352T1629	1.07016	-0.64927	0.52331	352	352	352	27.1574	1629.44	1624.1	1629.95	14	8	6	6006.82	8211.9	5692.8	5403.32	7958.85	6635.14	7400.78	4899.42	4940.15	5537.89	7711.32	4257.65	6423.42	5416.6	7038.95	4653.37	8923.98	7294.05	5092.66	6395.61	4122.18	7404.01	3952.81	3043.66
843	M180T553	1.16631	0.647769	0.524291	180	180	180	9.21058	552.635	527.335	557.543	22	11	11	18108.8	58530.2	41490.1	10363.9	16990.9	31189.6	19185.1	14618	29105.1	31750.1	16981.1	17341.1	30777	22498.3	49240.7	20964.4	21565.7	76751.8	41614.3	17287.3	17337.4	18903.2	21554.7	17991.3
844	M51T274	1.02585	0.64717	0.525142	51	51	51	4.57351	274.41	270.01	275.638	24	12	12	46176.5	38744.4	42782.7	47212	48960.4	46427.1	42516.6	47546.5	44506.9	38931.5	47589.3	47972	50374.8	33339.4	44155.4	47513.1	48554.5	46131.8	43684.1	46862.7	47649.2	54763.6	47735.1	42543.6
845	M417T1413	1.09588	-0.638022	0.530102	417	417	417	23.5537	1413.22	1405.78	1419.44	7	7	0	15625.9	35272	28866.5	12057.3	13916.8	19764.3	19014.7	17868.7	18442	34181.9	19776.1	26090.1	16642.5	14819.5	25688.5	13394.6	15381.5	33006.6	32028.9	18174.5	13410.8	14366.9	19165.8	21972.3
846	M684T1690	1.33374	0.637664	0.530287	684	684	684	28.1729	1690.37	1688.85	1691.84	10	3	7	0	2319.8	0	519.851	2074.55	1313.75	677.988	3532.4	5903.33	0	873.581	0	4551.94	2136.62	4444.23	0	2199.24	0	67.6952	4506.92	31.7825	2426.66	0	2595.63
847	M632T1750	1.18692	0.640053	0.533114	632	632	632	29.1638	1749.83	1748.41	1751.76	19	10	9	3319.22	4198.1	3761.01	1973.99	5298.47	2507.29	3483.97	2964.63	3353.25	3294.93	2983.05	5824.32	3399.28	3879.11	12908.4	5456.22	2183.15	3156.98	1356.34	7527.57	167.915	3603.67	6086.68	1267.36
848	M186T1422	1.07032	-0.61875	0.542628	186	186	186	23.7031	1422.19	1418.58	1425.52	19	9	10	43205.8	61564.8	40609	39530.9	29253.8	39619.8	53120.8	21303.9	32404.5	58067.7	39346.5	52937.6	32866.5	34847.6	30659.5	40485.8	24215.2	53000.4	56199.6	31154	48699.6	41447.9	34677.4	49142.2
849	M215T1408	1.14393	-0.609695	0.548558	215	215	215	23.4722	1408.33	1405.08	1414.86	8	6	2	21980.6	55325.7	43857.5	13528.3	18698.6	30657.3	76890.1	26097.8	29207.3	78122.3	39553	29416.9	28040.3	29565.4	76396.3	16593	24033.3	54496.4	22496.2	46513.5	19978.5	28377.5	36879.9	21666.5
850	M162T244	1.06971	0.608507	0.551103	162	162	162	4.0598	243.588	242.59	243.645	23	11	12	44363.9	30910.5	35755.4	54172.4	45232.4	40265.2	16970.8	49676.2	39245.6	9328.19	49760.1	39089.7	39753.2	23107.6	38840.9	43602.5	42621.1	35117.5	35529.2	48547.5	42208.1	47236.5	43294.1	46615.1
851	M156T1421	1.0473	-0.605503	0.552294	156	156	156	23.6868	1421.21	1420.27	1423.03	22	11	11	990152	1.24502e+06	730120	784598	893294	1.21192e+06	1.25553e+06	830704	993009	1.17813e+06	617824	1.11911e+06	868237	891414	843830	912662	746391	985746	1.15277e+06	762977	909464	1.08509e+06	1.04189e+06	1.11383e+06
852	M524T1750	1.18509	0.603247	0.554468	524	524	524	29.1714	1750.28	1749.48	1752.96	19	10	9	4703.12	8148.06	4995.73	3520.8	8312.63	5215.75	6380.11	5037.24	5694.2	4774.16	3987.27	15106.5	5418.4	5169.58	23281.4	13941.2	4265.68	5345.15	3110.78	8533.43	1645.84	6830.59	8936.96	3440.36
853	M414T1697	1.1532	0.599746	0.554922	414	414	414	28.2809	1696.85	1691.91	1705.82	16	7	9	12907.5	15820.6	12356.7	7478.7	19565.9	9044.7	18119.4	15355	44305	16482.8	9733.48	28334.3	37591.1	13864	29875.6	31495.9	17414.1	15449.2	5001.01	20407.2	4682.25	15528.1	11731.4	38560.6
854	M157T1420	1.10139	-0.596758	0.556828	157	157	157	23.6734	1420.4	1416.71	1421.54	24	12	12	195705	560635	415746	165020	217774	328798	492730	297858	224309	516458	447740	273783	235625	258705	354866	221218	196822	572669	545226	259603	258880	280030	237691	334432
855	M492T1591	1.13117	0.598768	0.557761	492	492	492	26.5114	1590.69	1491.18	1594.39	12	9	3	2271.79	2879.6	3004.97	1654.1	2850.04	1855.77	5166.84	2275.16	2350.68	2896.47	2302.87	2764.68	2089.47	1838.98	2938.03	2377.85	2300.38	4632.67	2656.12	2779.65	2262.89	2190.08	2044.45	8395.64
856	M219T1421	1.04595	-0.595249	0.558776	219	219	219	23.6871	1421.23	1420.23	1423.03	24	12	12	943266	1.34914e+06	990754	914348	609417	1.18888e+06	1.30837e+06	902742	1.07012e+06	1.38357e+06	891604	1.0653e+06	1.09881e+06	876979	1.04154e+06	1.07765e+06	844890	1.24929e+06	1.25984e+06	900756	925106	845657	914460	1.02817e+06
857	M493T1670	1.08793	-0.587692	0.565283	493	493	493	27.8289	1669.74	1660.85	1673.25	15	8	7	10764.3	8497.99	10434.4	5226.48	8016.73	6594.21	7813.5	10140.5	7700.04	9070.22	9484.17	10532.5	9379.39	9445.27	14571.7	7778.15	6103.18	9351.54	3602.61	7905.49	2243.86	10717	12010.4	2738.41
858	M565T1592	1.13895	-0.579953	0.56784	565	565	565	26.5351	1592.11	1589.63	1680.26	13	7	6	2665.62	7297.01	3510.57	1662.47	4275.15	1853.7	3422.58	2039.22	3639.33	5439.94	2376.86	7064.97	2029.89	4729.71	7975.91	4567.93	2675.41	2549.66	1259.31	3973.49	1002.87	4055.81	3515.54	1391.62
859	M529T1435	1.15369	-0.578331	0.568998	529	529	529	23.9218	1435.31	1427.92	1438.43	13	9	4	3588.34	10651	7853.52	1346.64	2536.06	4193.87	2717.6	4444.26	5406.66	3826.82	4981.42	4879.99	3618.38	1706.38	6190.58	1936.09	1934.21	9603.57	9113.22	3266.51	3442.04	2810.8	4154.77	1132.54
860	M379T1422	1.08635	-0.574947	0.571164	379	379	379	23.6995	1421.97	1420.05	1425.52	24	12	12	18246.7	40007.1	36965	15947.4	13024.3	37442.5	34652	28679.4	40666.9	46318.7	37379.2	34276.1	35281.8	18869.1	35361.7	25949.3	18082.1	51232.3	39708.4	16034.2	25569.4	21046.6	24999.8	40979.5
861	M377T1423	1.10528	0.576995	0.571718	377	377	377	23.7099	1422.6	1419.31	1428.17	20	10	10	18825.2	18672.8	18041.6	7205.76	27996.6	13493.3	17428.7	19271.1	21452.6	18330.7	13437.8	14301.7	11697.6	7967.64	22970.8	12690.8	7989.56	25526.1	39406.7	23511.2	25377.7	12685	12233.6	28346.7
862	M282T1432	1.10505	0.577984	0.573391	282	282	282	23.8648	1431.89	1378.2	1435.71	17	10	7	138547	150952	117674	108591	105086	137253	188522	120507	131541	149309	122508	136052	122222	102498	124330	117454	118770	142448	165218	102736	129431	125374	124468	400359
863	M231T1422	1.06416	-0.570835	0.573912	231	231	231	23.6989	1421.94	1419.39	1423.91	24	12	12	331503	546486	465567	245690	307947	453779	580824	386485	337631	558264	424682	402291	357116	338077	423067	307587	243958	572733	547702	321655	341764	353104	351111	579318
864	M208T1427	1.04338	-0.56819	0.576337	208	208	208	23.7883	1427.3	1369.82	1429.88	23	12	11	280486	363052	273918	241653	230243	341603	277953	251850	302066	259759	250401	315985	278016	201097	246960	272828	211036	310999	306883	217290	236420	285476	263296	417778
865	M217T1418	1.16133	-0.566257	0.577563	217	217	217	23.6281	1417.68	1318.37	1421.05	17	6	11	368252	2.63115e+06	3.01011e+06	267792	323573	1.53955e+06	3.68986e+06	1.04226e+06	934136	3.6363e+06	2.64393e+06	1.94334e+06	683412	1.50712e+06	1.38373e+06	918768	695022	3.62547e+06	3.02643e+06	1.65143e+06	1.09425e+06	992305	1.57038e+06	1.82163e+06
866	M539T1417	1.14369	0.549918	0.587919	539	539	539	23.6113	1416.68	1411.28	1428.33	10	3	7	2562.29	7823.93	5380.9	745.122	1731.51	2771.61	6577.78	1983.57	1864.72	7271.42	3725.45	2861.29	2640.27	2942.14	5868.72	2276.13	2016.65	6037.82	10280.2	1956.41	3838.45	3320.42	4321.93	6309.8
867	M160T1420	1.07792	-0.543907	0.592521	160	160	160	23.6688	1420.13	1418.81	1422.42	14	6	8	82494.9	106842	56108.7	58439.9	39097.4	44380.8	89530.7	35484.3	54198.7	42608.5	44015.1	72456.9	73227.8	29089.1	45486.7	58965.1	58458.5	61379.5	64965.6	40524	58210.6	43434.2	48802.6	90656.5
868	M287T1630	1.08256	-0.534674	0.598366	287	287	287	27.1615	1629.69	1552.94	1631.38	23	12	11	50908.1	68935.7	55270.3	44823.8	76951.5	49117.4	34094	38871.3	38349.6	48229.5	74896.9	25191.7	61712	56648.8	57978.9	35120.4	62487.8	47210	32138.5	53256.6	25906.9	80804.7	31772.5	14416.1
869	M523T1751	1.14323	0.535718	0.599158	523	523	523	29.1798	1750.79	1748.51	1752.27	22	12	10	12800.8	18559.2	13527.9	6623.24	20256.8	8105.33	11159.3	12063	11304.3	15370.9	10844.8	29572.3	14280	13202.1	45260.2	23199.5	8933.87	11803.7	5497.03	23139.5	1771.08	16994.1	23064.5	7418.28
870	M587T1166	1.18302	-0.520287	0.6088	587	587	587	19.4258	1165.55	1165	1166.27	12	8	4	5333.02	14760.1	10172.7	3425.94	1847.98	7483.44	3810.95	2426.9	7463.73	8311.63	6025.79	4954.26	11590.7	11119.9	15772.6	1103.63	1748.21	6563.82	10232.5	1461.68	1140.66	1737.33	1079.26	705.916
871	M598T1750	1.10839	0.515775	0.611681	598	598	598	29.1669	1750.02	1749.14	1751.79	10	4	6	1090.82	1428.21	1848.18	1135.45	2840.75	738.657	1509.68	1392.99	1123.34	1564.74	1299.78	2899.98	1318.82	1478.64	3944.76	1598.58	1253.94	1392.91	1924.11	2986.45	354.232	1386.25	2078.42	1201.12
872	M405T1423	1.065	-0.508773	0.616211	405	405	405	23.7161	1422.96	1420.27	1427.28	21	10	11	23607.1	14878.8	12422.5	14245	8545.73	13159.1	25767.4	15028.9	20873.4	10170.1	17577	15598.9	14986.3	10113.5	12940.2	12656.4	10056.6	20679.1	16223.4	21482.8	9559.65	18546.3	18694.4	14225
873	M181T1420	1.13133	0.507009	0.6172	181	181	181	23.671	1420.26	1354.37	1422.08	13	7	6	14151.9	54298.8	54969.5	18481.2	22062.2	63389.5	24451.2	59808.9	45763	38727.8	118011	32878	21020.3	19808.7	93292.2	15233.7	21390.4	68244.2	49027.8	106318	50770.4	46413.9	67411.9	59901.1
874	M288T1423	1.05354	0.504827	0.618716	288	288	288	23.714	1422.84	1420.05	1426.4	22	12	10	27791.1	65540.3	47165.6	34165.4	31600.7	49236.1	62126.5	35138.6	41941.2	57890.8	52734.8	45540.9	47797.9	36637.3	48244.1	45929.1	39359.4	72541.2	60160.7	39101.6	62192.5	46401.1	32709.3	49293.7
875	M577T1438	1.2601	0.507197	0.621343	577	577	577	23.9697	1438.18	1436.62	1488.39	9	7	2	1290.1	2185.63	1957.38	478.719	704.219	1427.22	1485.99	1277.25	1871.39	1411.76	1422.25	1570.3	876.443	543.109	1498.73	499.532	502.173	3094.53	1756.54	507.833	923.802	1006.28	998.497	9317.87
876	M170T1421	1.05242	0.497728	0.624127	170	170	170	23.6863	1421.18	1420.23	1423.03	24	12	12	4.45321e+06	4.79904e+06	2.20567e+06	4.49062e+06	3.09463e+06	4.80012e+06	4.54061e+06	1.79412e+06	4.46373e+06	4.06765e+06	2.21889e+06	4.30443e+06	4.93602e+06	3.26068e+06	3.08991e+06	4.51978e+06	4.31257e+06	4.14623e+06	3.82532e+06	3.12075e+06	5.15904e+06	4.79179e+06	2.76106e+06	3.68088e+06
877	M276T1421	1.08296	-0.497716	0.625255	276	276	276	23.6886	1421.31	1418.28	1424.64	20	11	9	16366.5	32665.5	25829	13909.6	8964.62	11735.9	32679.6	11455.7	9786.4	23554.5	13197.7	28707.8	18020.7	12891.3	14331	15501.5	17787.9	24654.1	26117.2	11183	20319.7	15818	21113.7	13583.9
878	M223T1422	1.07572	-0.473038	0.641859	223	223	223	23.6971	1421.83	1373.49	1424.79	23	11	12	62621.3	106234	82104	47915	77604.1	102334	113351	65758.8	57778.2	110724	75777.7	88772.1	55598.6	60601.7	67906.2	52517.9	52547.8	95641.3	85908.4	78599.9	54507.5	62739.2	70651.5	184002
879	M99T607	1.08729	0.460089	0.651584	99	99	99	10.1149	606.895	599.462	621.882	16	11	5	76952.6	146536	152770	64606.9	161528	102673	147090	146120	112943	76197.5	123940	89834.2	97351	146201	190064	96721.2	95661.8	295029	136840	133863	61887.9	86696.5	154854	28335.9
880	M116T560	1.18034	0.458826	0.65203	116	116	116	9.33297	559.978	546.629	563.503	9	8	1	80436.9	290856	107904	83228.3	99219.3	93001.7	318854	65277.2	63854.4	235687	95734.2	90293.8	213066	135151	418656	63710.7	53044.1	501198	280421	42232.8	47586.6	69371.9	50311.2	42531.6
881	M194T1423	1.05621	-0.453746	0.655778	194	194	194	23.713	1422.78	1420.34	1426.4	22	10	12	219848	283969	162514	250124	224617	282766	230889	52244	272617	280188	85915.4	225785	237654	236307	216121	286984	209297	176309	212609	173551	218646	136683	172180	158291
882	M312T1165	1.08591	-0.451494	0.656839	312	312	312	19.4136	1164.81	1162.53	1165.67	15	9	6	13765.8	17414.4	18970.4	4327.28	9289.47	10441.2	19925.2	13275.6	15769	13914.4	12133.9	11397.8	15795.5	11634.2	30216.2	9867.72	8831.7	16612.5	17342.4	8223.72	6540.11	6379.06	9529.1	6944.93
883	M178T1420	1.0713	-0.448135	0.658522	178	178	178	23.671	1420.26	1417.62	1424.38	15	6	9	52389.2	72878.3	15018.2	40888.7	26282.2	29786.6	52136.2	25688.9	41577.5	52557.6	33981.2	41147.9	23292.2	39474.9	32495.9	33542.7	38262.3	37147.5	38597.1	50030.8	18320.7	68976.1	24259	47697.9
884	M75T562	1.09665	0.448433	0.659998	75	75	75	9.36437	561.862	558.478	574.095	14	10	4	805156	1.54461e+06	1.54871e+06	504807	791877	996714	1.1913e+06	802864	1.28609e+06	1.44074e+06	904623	918421	1.25187e+06	936036	1.76866e+06	775663	779425	3.09692e+06	1.63567e+06	780394	757693	751141	934238	499117
885	M180T758	1.09694	-0.437891	0.6667	180	180	180	12.6354	758.127	757.186	759.155	17	10	7	17820.3	33728.8	28158.9	8043.95	16250.4	16787.6	14722.6	18926.6	18840.8	16837.7	17026	14455.5	16906.6	15761.9	29062.6	10056.5	10497.1	46898.7	19064.3	11657.7	9575.5	11670.2	13662.5	7201.73
886	M152T1421	1.06125	-0.415843	0.68156	152	152	152	23.6857	1421.14	1419.39	1426.55	21	11	10	98570.6	145279	63199.8	83045.1	69534.8	94348.6	148100	74919.9	75665.4	114311	48070.7	109374	118841	89301.7	91716.6	118267	88912.7	134827	105757	37292.7	105428	69453.5	73368	26354.6
887	M271T1049	1.14453	0.411422	0.686298	271	271	271	17.4894	1049.36	1043.08	1053.66	13	8	5	28960.3	63260.9	92473.5	22704	29238.8	29141.8	76630.8	54133.8	92003.8	91954.5	35359	29330	47829.9	46864.6	62243.7	28156.2	59609.3	238090	84672.9	32508.3	36135.2	20192.2	64182	17953.6
888	M278T757	1.09998	-0.410576	0.686987	278	278	278	12.6165	756.992	755.048	758.51	20	9	11	30995	65208.7	43931	17632.2	26256.8	34944.3	30595.5	37744.9	40460.5	30740.9	38380	32404.5	33056.9	33807.8	59034.4	19623.7	19546.1	101774	27214.7	23758.3	15878.2	21289.4	20890.1	14399.6
889	M127T1420	1.06549	-0.407661	0.687482	127	127	127	23.671	1420.26	1416.87	1422.41	17	10	7	71796.6	79399.2	91737.8	31966.2	41858.2	52726	83338.1	65450.2	53662.3	136539	92938.4	68948.6	47524.6	87910.2	81634.2	36658.3	34434.9	87602.6	102032	78323.3	55866.7	40550.3	56880.4	107449
890	M155T1417	1.09406	0.404497	0.689928	155	155	155	23.6102	1416.61	1366.37	1422.08	24	12	12	175560	475891	956552	130574	225715	247865	575143	334815	164875	635413	713333	324856	374949	556227	573658	288809	344009	713588	898615	308663	263548	298215	232964	573924
891	M485T1403	1.11211	0.398499	0.694396	485	485	485	23.3815	1402.89	1399.43	1410.36	9	3	6	1067.65	2314.69	3544.11	961.534	919.374	1271.89	3559.61	3334.19	2787.03	7870.55	903	1969.95	2861.46	2151.63	4904.49	1173.33	1951.18	5223.55	5217.52	2667.42	2364.32	1191.15	2709.52	1507.76
892	M467T1750	1.06736	-0.396504	0.696716	467	467	467	29.1745	1750.47	1748.34	1752.89	22	11	11	8052.25	11412.4	10122.1	5064.48	13545	6838.18	8917.33	8796.93	8491.57	11417.7	8103.79	12636.6	7493.28	9046.77	18199.3	11162.8	5583.36	9286.16	5088.13	13896.2	1409.41	8190.8	12370.2	4515.07
893	M60T562	1.08804	-0.388586	0.701844	60	60	60	9.36373	561.824	559.051	576.033	16	11	5	18305	40134.2	22190.1	5643.37	16984.7	22649.2	28323.2	18124.2	20376.3	13685.5	25331.4	18027.7	21728.5	15521	27008	11757	13282.2	53545.1	27565.6	10886	12560.3	12402	14205.6	9103.06
894	M379T1050	1.13634	0.386947	0.703513	379	379	379	17.5053	1050.32	1041.99	1063.68	20	10	10	12402.9	29113.5	52340	9731.06	12001.5	12107.3	29141.2	35207.9	52532.3	39786.4	13607.3	18791.4	28751.7	31577.9	29795.9	15360.1	28042.6	115731	24825.7	17778.7	20087.1	10174.5	28882.9	8941.4
895	M317T1044	1.10749	0.386379	0.703601	317	317	317	17.406	1044.36	1037.9	1051.61	24	12	12	41627.4	109774	181858	36742	58572	68260.9	139887	143397	173845	152247	53551.9	78044.7	93702.6	84968.5	155053	61408.3	99909.5	350861	168207	75858.5	96800.4	38778	102771	42536.5
896	M351T1059	1.07078	0.38272	0.707126	351	351	351	17.6436	1058.62	1054.9	1063.53	18	11	7	11952.4	17136.3	14345.2	6944.42	16527.9	10409.6	11730.8	11143.9	7275.75	10601.1	11062	10365.6	10816.2	15746.2	17459.9	6349.62	17115.8	26389	7962.38	10409.2	5088.48	18876.2	9887.56	3267.18
897	M178T244	1.04097	0.374909	0.712551	178	178	178	4.05982	243.589	243.53	243.645	14	5	9	13535.4	9373.8	11220	13022.5	14422.7	14125.9	5367.88	16331.5	12045.4	3356.9	15640.7	11713	12485	6966.89	11778.6	12791.8	13236.2	11905.6	10503.5	13792.6	10940.6	14040.8	13726	13730.6
898	M280T1421	1.03152	-0.371453	0.713902	280	280	280	23.6863	1421.18	1420.06	1423.75	24	12	12	64111.6	93813.4	67651.3	42087.9	68296.9	89227.9	98841.8	69525.3	63844.2	88356	78059	84942.1	64094.9	48019	87959.7	71076.9	66287.9	95826.4	92776.2	56356.2	82762.5	72608.4	72060	71160.7
899	M323T1419	1.04776	0.361752	0.720992	323	323	323	23.6573	1419.44	1411.79	1423.91	24	12	12	21059.4	55717.5	26745.4	26446.9	15080.2	31313.8	44329.6	45368.6	37677.4	32837.2	36776	40363.6	19303.5	31630.4	37851.6	25364.1	27225.7	58132.3	44357.6	31946.9	51419	35143.2	32496.2	38605.7
900	M415T1673	1.02691	-0.361436	0.721371	415	415	415	27.8808	1672.85	1665.69	1763.31	17	8	9	65994.7	77255.5	75152	46318.7	85558.4	57429.9	74417.8	62899.9	60544.1	72776.1	63655.9	77182.9	60549.8	63490.1	86168.3	67478.6	62298.9	75489.9	46592	65364.1	41170.4	74276.9	70878.3	83962.2
901	M221T1421	1.06119	-0.361053	0.721739	221	221	221	23.6776	1420.66	1413.97	1421.53	19	9	10	217408	381504	365008	82714	284925	380388	481599	357531	226532	435821	331750	302209	198310	269653	384673	187047	90003.2	548213	467063	284497	176117	230133	307873	481972
902	M431T1406	1.06102	-0.359912	0.722525	431	431	431	23.4377	1406.26	1401.94	1414.28	22	12	10	33114.7	63277.2	52122.8	22940.8	27522.1	43302.6	77116.6	34506.6	42058.4	52512.9	39619.7	44051.2	33260.9	25425.8	54815.6	26004.1	27892.5	62369.7	63969.4	29237.5	33188.4	28513.7	33472.6	83391.1
903	M276T1555	1.04936	-0.350667	0.729198	276	276	276	25.9104	1554.62	1553.45	1555.51	11	8	3	7411.94	17376	15648.7	11057.7	14396.7	7521.33	11184.8	7805.94	8885.3	13983.1	8732.21	8686.26	9292.26	8958.04	13940.5	9892.18	8963.81	17410.6	17491.1	6635.61	7331.28	7796.68	7412.7	11324.2
904	M220T1422	1.02405	-0.342935	0.735076	220	220	220	23.7031	1422.19	1420.23	1425.67	21	11	10	314036	403317	366365	350879	318631	391353	455892	235525	475002	445370	372283	319882	451763	358117	302391	350761	290179	390493	468509	329956	332822	358200	326913	383963
905	M299T555	1.08038	0.34231	0.735435	299	299	299	9.24488	554.693	552.767	559.047	24	12	12	1.12414e+06	2.04777e+06	4.5655e+06	1.15193e+06	1.67313e+06	1.92001e+06	819923	1.5008e+06	572920	2.66031e+06	1.70509e+06	1.01513e+06	440447	2.44723e+06	2.85343e+06	823033	949397	2.09899e+06	3.55449e+06	2.60353e+06	1.76004e+06	1.615e+06	2.08732e+06	1.19222e+06
906	M108T1555	1.04306	-0.332051	0.7433	108	108	108	25.9189	1555.14	1550.27	1564.61	21	11	10	21103.5	25568.4	34464.1	20049.7	28573.6	24323.3	36250.8	14970	25815.7	27725.3	16992.5	27527.2	19047	14030.2	34673.5	26887.4	21443.3	28361.3	26634.7	17305.6	22201.1	15904.1	19314.3	45038.6
907	M309T1629	1.02928	0.331383	0.743702	309	309	309	27.1425	1628.55	1577.55	1630.61	13	6	7	15775	20598.3	17727.3	12842.3	20006	17489.5	19865.6	14381.1	14283.9	17615.1	22087.5	12396.3	15571.6	16383	16114.6	14170.3	20839.2	17650.8	15776.2	16855.3	15604.4	21430	12525.7	28152.2
908	M280T1627	1.08273	0.330042	0.746227	280	280	280	27.1193	1627.16	1567.47	1628.78	23	12	11	54918.8	53526.3	35621.5	64914.2	58131.2	69788	55349.6	24067.9	29263.7	39499.8	43088.1	68860.5	43333.3	34104.9	63273	56688.3	147016	32806.7	25649	32460	32632	124841	22403.8	31215.9
909	M366T1421	1.0518	-0.325243	0.748241	366	366	366	23.6842	1421.05	1417.49	1422.42	24	12	12	22246.9	51334	13339.7	12139.1	22541.9	25451	33267.2	40911.4	20016.1	39015.6	25530.2	33544.8	18900.1	21337.8	24667.2	16763	27344.3	46122.8	37992.7	29203.7	18533.4	34414.2	29838.3	17509.8
910	M142T1421	1.04342	-0.324668	0.749137	142	142	142	23.6884	1421.31	1420.19	1423.03	21	9	12	89284.5	166555	81133.6	60916.4	44131.8	112628	148650	93397.5	86597.7	159105	80099	92903.8	93965.6	90692.4	84206.5	73873.9	65660.1	123000	152939	77010.8	99540.6	97909.3	105836	100188
911	M132T554	1.09032	0.318902	0.753614	132	132	132	9.24037	554.422	549.205	559.934	22	11	11	90965.7	247989	122212	53561.7	83344.2	117358	141997	57530.2	104659	140652	85602.8	68946.3	148388	109521	260407	64986.6	54583.6	331515	180757	58825.1	56400.2	54309.2	66032.1	47845.3
912	M636T1592	1.10978	-0.31763	0.753761	636	636	636	26.5349	1592.09	1589.88	1592.96	16	9	7	2958.13	11165.7	4313.4	773.269	5843.12	1896.99	5938	2066.92	1048.53	8431.56	2445.38	10832	2024.36	5814.12	12772.2	8256.5	2664.84	3251.74	981.486	6150.71	170.619	5010.13	4778.92	128.509
913	M191T1035	1.07181	0.314699	0.756224	191	191	191	17.2571	1035.43	1002.34	1044.7	24	12	12	556078	1.65963e+06	2.76527e+06	444753	393770	676690	2.02798e+06	2.13249e+06	2.72711e+06	1.98391e+06	691173	871015	1.24408e+06	1.82031e+06	2.30549e+06	741544	1.14513e+06	2.87336e+06	1.99976e+06	1.15906e+06	1.55576e+06	791090	1.69134e+06	818690
914	M206T1422	1.02226	-0.30904	0.760558	206	206	206	23.6955	1421.73	1420.27	1423.31	23	12	11	710415	810750	551572	547130	643221	783131	811935	406966	738750	763266	572286	540255	676982	417150	672509	658733	581487	791730	698122	559574	684420	659885	658982	648529
915	M419T1429	1.05452	-0.307035	0.761733	419	419	419	23.8162	1428.97	1402.57	1436.34	12	2	10	10764.4	39381.1	27438.8	7792.38	10902.3	22934.6	19106.5	14525.3	19611.2	20626.4	24117.5	27147	13143.4	10246.2	22777.7	10845.7	22658.5	28600.5	35047.3	20212.1	21085.2	12748.8	23974.2	10373.8
916	M605T1631	1.04631	-0.30498	0.764322	605	605	605	27.1752	1630.51	1628.55	1636.53	23	12	11	41392.5	54518.2	37540.7	30138	50994	41737.2	37224.3	27544	29454.8	32989.4	47404.2	37154.4	41271.8	43214.3	55887	30044.7	61213.9	41786.8	22428.4	41357.9	18328.8	57272.8	34283.4	282.346
917	M372T1707	1.1525	0.298127	0.769045	372	372	372	28.4532	1707.19	1706.75	1764.21	9	3	6	30508.4	22869.8	26151	11910.1	97275.2	11868.7	34678.8	12431.7	13110.8	28560.4	13839.6	89919.3	12995.1	29748.4	62713.9	187465	12560.9	19529.2	10586.8	16553.4	3430.44	36102.9	42793.4	18594.1
918	M173T1419	1.03475	-0.293518	0.772013	173	173	173	23.6504	1419.03	1416.62	1420.66	24	12	12	169615	256104	265632	97175.7	155794	169456	315376	190520	143366	280811	225738	238240	159315	220398	218222	155904	123963	269476	287555	153278	204246	205425	167212	258626
919	M174T1420	1.05251	0.269019	0.790628	174	174	174	23.6593	1419.56	1418.91	1424.11	15	7	8	33773	69754.8	36844.8	85625.7	36569.6	92900.8	80788.9	33659.9	77571.1	87529.3	35703	50811	101686	29144	96068	46425.9	70365.8	59032	43427	48101.6	74806.5	32729.5	26541	131091
920	M361T1424	1.08194	0.260889	0.797084	361	361	361	23.7298	1423.79	1353.79	1442.39	19	8	10	1.93058e+06	2.89585e+06	8.7665e+06	1.61243e+06	2.82124e+06	1.48268e+06	2.88224e+06	1.66672e+06	1.42678e+06	3.0151e+06	1.09612e+07	1.16336e+06	2.42664e+06	3.99172e+06	4.74561e+06	2.37723e+06	2.3406e+06	3.98716e+06	6.07393e+06	1.97225e+06	2.89639e+06	2.95839e+06	1.83832e+06	8.34512e+06
921	M406T1426	1.05057	0.252331	0.803278	406	406	406	23.759	1425.54	1422.04	1435.44	13	7	6	4835.78	7490.84	9997.66	2990.02	4682.09	9274.42	5183.12	2170.32	3630.19	8350.25	6073.92	8439.66	3816.75	5911.24	8157.11	9607.07	4141.7	14984.4	5537.49	6218.89	2138.31	4123.89	6270.5	5908.69
922	M606T1632	1.03723	-0.250494	0.805538	606	606	606	27.1955	1631.73	1629.04	1641.33	20	10	10	8958.9	12172.3	9544.32	6454.24	11644.2	8528.97	9776.06	7006.45	6714.91	8537.16	11114.2	9591.52	10302.9	9420.97	14511.6	8491.69	13517.9	9768.55	3978.04	10359.1	4378.82	12496.9	8547.85	318.46
923	M476T1421	1.0403	0.246295	0.808166	476	476	476	23.6768	1420.61	1415.82	1425.55	10	4	6	8633.64	2605.13	7229.9	5460.85	6186.74	5135.11	9340.42	4405.7	7150.61	4884.41	7544.83	6963.88	7251.73	3097.13	5787.56	3580.07	8117.6	6515.71	10487.7	2993.89	5284.68	5984.1	6154	13331.7
924	M202T1420	1.02463	-0.244408	0.809189	202	202	202	23.6724	1420.34	1418.5	1422.42	21	9	12	79105.4	120845	93335.1	59082.9	67055.2	132686	129955	99512.8	92967.8	129488	88364	110546	59425.5	71169.8	97295.3	90808.7	75694.1	144214	103959	88414.7	106281	121446	97794.5	117531
925	M143T1417	1.02965	-0.237006	0.815337	143	143	143	23.6231	1417.38	1412.09	1420.94	19	9	10	88290.6	186529	147979	49659.2	98135.2	129210	187490	127783	84599.9	193963	114054	105519	107165	142712	154880	84849.4	97662.5	179188	123147	111907	116878	109797	99788.5	141657
926	M356T1420	1.04739	0.237012	0.815493	356	356	356	23.6711	1420.26	1403.96	1425.94	11	7	4	42487.1	61264.2	50460.8	33947.8	40784	46191.3	98313.7	41617.1	46041.6	48718.6	43793.3	48329.5	43373.3	31748.1	52933.7	31105.4	30473.3	61841.5	77521.5	35704.8	46499.6	39340	40941.6	138994
927	M604T1629	1.04185	-0.233805	0.818065	604	604	604	27.1443	1628.66	1627.83	1629.6	23	12	11	83428.5	117178	78780	71302.8	113342	98091.5	69097.2	54186.4	61942.1	70236.3	114121	64845.3	97155	91528.6	99957.5	56472.7	154662	68789.6	54915.3	89709.9	40388.2	150457	52316.5	166.677
928	M192T1422	1.01605	-0.224709	0.825296	192	192	192	23.7001	1422	1420.93	1423.91	24	12	12	3.36929e+06	3.95737e+06	2.23036e+06	2.98379e+06	2.81654e+06	3.70539e+06	2.96515e+06	1.95428e+06	3.22163e+06	3.2907e+06	2.07721e+06	3.95584e+06	3.1607e+06	3.15384e+06	3.16456e+06	3.35678e+06	2.84643e+06	3.17441e+06	3.03751e+06	2.76965e+06	3.20612e+06	3.02243e+06	2.30771e+06	2.75044e+06
929	M350T1064	1.03872	-0.198493	0.845082	350	350	350	17.7255	1063.53	1061.9	1065.32	23	12	11	35230.7	51402.7	44561.6	22937.5	45951.3	26534.8	37063.8	29816.3	23668.9	31011.7	26237.3	21863	29594.9	37245.3	45117.7	15043.8	39203.2	73516.5	19531.5	28219.3	12815.9	52205.4	23856.1	5159.22
930	M633T1750	1.06049	0.195101	0.847821	633	633	633	29.1621	1749.73	1749.12	1750.34	10	3	7	1946.2	2520.54	1486.34	685.346	3012.23	1515.02	2366.48	1990.82	1971.36	2000.09	868.689	4180.86	1458.05	0	7076.92	3175.43	1309.85	1476.99	1144.15	3652.56	98.4463	2337.59	3616.88	681.665
931	M275T1420	1.02298	-0.191628	0.849795	275	275	275	23.6703	1420.22	1417.68	1421.54	24	12	12	57679.3	115668	71458.1	44126.2	65262.3	89102.5	120364	64890.8	68338.7	104264	88893.2	73027.6	70794.2	58031.1	105249	70862.3	46126.4	116778	111319	65116.8	60825.7	84518.1	66861.2	84954.6
932	M160T244	1.02388	0.190315	0.850934	160	160	160	4.05947	243.568	242.59	243.645	24	12	12	457141	288453	367069	535297	450557	426604	176947	492729	402939	96410.3	491541	418797	396230	231110	380957	459354	454427	209894	292903	488588	443185	482200	367702	507888
933	M591T1629	1.05823	0.181982	0.857638	591	591	591	27.1444	1628.66	1627.87	1629.97	20	12	8	13466.3	22414.6	3034.8	10559.8	17071.9	18441.5	11846.4	2845.28	7222.35	6313.09	11767.4	5954.3	15750.9	7599.85	11860.5	11844.8	32863.8	11239.9	6104.68	5590.53	2650.91	30213.8	2425.74	417.639
934	M385T1372	1.02908	-0.17916	0.859576	385	385	385	22.8702	1372.21	1302.47	1410.4	18	11	7	17400.5	43541.4	37245.9	10996.2	13245.3	35137.4	53803.6	41713.7	36752.4	43326.7	20480	24575.5	24489.8	26736.6	38726.1	14438.5	23200.9	49150.6	45354.6	27594.4	31683.5	20127.6	27883.8	38143.9
935	M326T1442	1.03872	-0.168053	0.868077	326	326	326	24.0278	1441.67	1438.43	1444.5	9	6	3	13523.5	32463.7	10523.9	7229.49	9423.32	21959.8	15742.2	8900.75	12616.7	34684.6	12879.2	23833.7	12831.8	7155.65	27316.7	9709.16	9529.48	38609.3	24613.5	11433.8	11667.5	11849	15085.1	16383.5
936	M222T1424	1.02964	-0.168461	0.868253	222	222	222	23.7349	1424.1	1376.29	1428.17	20	9	11	247809	397213	238367	238322	169685	266669	337466	187229	244821	397815	247491	352677	195719	170444	225177	157711	280079	287266	377941	183847	243733	256946	167086	683871
937	M233T1421	1.01626	0.163871	0.871333	233	233	233	23.686	1421.16	1419.39	1423.03	23	11	12	82633.5	154474	122941	68566.1	92532	142604	159525	122067	87982	128262	138361	136084	99758	96744.5	150632	113516	72935.6	164515	152122	93345.7	121751	125592	117290	151179
938	M168T1422	1.02498	-0.161895	0.873021	168	168	168	23.6918	1421.51	1419.46	1424.57	18	10	8	19330.7	38602.2	39852.4	11948.4	12601.5	34964.5	39698.4	17924.4	35960	30782.8	13341.7	23135.2	20484.6	23173.1	32433.6	11757.1	18442.3	37495.6	32886.8	29252	32522.3	17184.6	32673.5	22083.2
939	M579T1709	1.04782	0.16202	0.873031	579	579	579	28.4842	1709.05	1702.55	1711.44	11	5	6	2626.24	2580.44	2173.04	1358.73	5570.2	1189.26	2679.1	1467.43	1480.95	2884.79	1330.84	4601.82	1537.02	1886.53	7119.95	6747.89	1433.86	2470.12	1181.47	1787.34	393.587	2841.44	2974.76	1000.72
940	M195T1421	1.01734	-0.153974	0.879054	195	195	195	23.6854	1421.13	1416.58	1423.31	18	9	9	18874.2	42683.8	28726.5	22903.2	23648.6	33139.3	33363.9	35237.4	27140.6	47364.1	25955.6	45007	25532.8	26781.9	37719.6	37706.5	34343.4	51743.2	33538.5	26332.3	25884.5	23683.1	24543.2	29689.4
941	M88T560	1.04564	-0.150955	0.881909	88	88	88	9.32528	559.517	545.868	561.184	13	10	3	7507.21	21090.9	19345.8	7404.52	8698.28	13613.8	21427.7	5881.3	10275.5	21541.1	11573.6	17376.4	18356.8	9238.3	31200.5	5814.42	5095.74	40525.6	24013.8	4403.98	4518.67	5208.46	6623.31	3501.83
942	M224T1425	1.02215	-0.144099	0.886865	224	224	224	23.7441	1424.65	1372.56	1430.41	12	7	5	36909.9	45176.9	32588.7	16703.7	15573.3	39507.1	31706.7	33733	43518.6	45149.5	25264	29603.7	42569	25123.6	28370.9	31074.4	14417.5	63963.4	35091.9	13824.1	24442.6	43595.8	25133.8	39259.1
943	M590T1629	1.0331	0.142667	0.888111	590	590	590	27.1443	1628.66	1627.83	1629.6	23	12	11	54051.6	80998.4	32645.2	43129.2	74100.4	60968.2	47033.8	14879.4	28284	34965.6	54118	30536.2	63569.6	46978.7	61172	38350.6	108589	46989	28743.7	50367	17214.1	95523.2	16125.5	482.037
944	M150T1421	1.01541	-0.135273	0.893667	150	150	150	23.6863	1421.18	1420.27	1424.79	24	12	12	1.12975e+06	1.49421e+06	567991	806161	1.08247e+06	1.107e+06	1.13129e+06	811938	1.09088e+06	1.09099e+06	538074	1.51889e+06	1.14225e+06	1.11014e+06	1.13285e+06	963157	865879	944103	1.65222e+06	918252	776696	1.14636e+06	626410	903578
945	M236T758	1.02965	-0.134958	0.894283	236	236	236	12.6325	757.952	757.15	758.773	9	6	3	10821.7	18036.5	16002.6	4991.98	9133.38	10436.8	9090.18	11146.1	11573.9	8155.49	9824.86	7223.12	10001.5	10043.3	17897.5	5976.67	6521.08	29184.2	10725.7	7273.79	5642.48	6219.41	8381.37	4928.39
946	M121T1559	1.01286	-0.127064	0.900082	121	121	121	25.9849	1559.1	1556.17	1566.47	9	2	7	46793.4	65435.2	47354.5	46588.2	66526.3	44395.8	74487.1	38862.2	54776.8	45029.5	38763	50674.6	42507.5	35628.9	73265.5	57811.1	40454.2	73769.5	53260.6	37071.5	48407.5	40963.3	42744	65934.2
947	M206T1035	1.03116	-0.118775	0.906587	206	206	206	17.2523	1035.14	1029.13	1040.59	23	12	11	320327	711848	1.0709e+06	232082	188196	377366	835517	754646	1.10262e+06	873323	300234	438238	482597	501255	663841	275354	473870	1.81983e+06	768940	377687	488483	318163	495168	322364
948	M480T1740	1.02266	-0.118422	0.90691	480	480	480	28.9922	1739.53	1712.28	1751.7	13	8	5	6152.29	7058.71	5938.87	3709.33	9682.22	3917.64	6800.57	4319.54	4032.31	7878.47	3858.94	10612.5	4541.21	5108.56	12649.4	11383.9	4958.44	5796.94	3245.21	5386.91	1633.43	6336.65	7905.56	3376.12
949	M336T1063	1.02361	0.112331	0.911995	336	336	336	17.7093	1062.56	1058.78	1063.87	20	11	9	11045.7	21288.8	18498.2	8810.18	20733.3	14184.2	13104.6	11015.3	8998.93	12498.1	14080.3	11195.4	11476.1	16767.5	17510.2	6806.74	17546.1	37399.3	9003.07	13827.2	4616.88	19175.6	12631.5	2598.77
950	M341T1393	1.01375	-0.109611	0.913904	341	341	341	23.2212	1393.27	1385.97	1394.95	21	9	12	129563	111520	128366	89077.2	103338	90055.4	185071	107118	91754.7	119411	114788	135935	86022	97684.7	158947	64771.5	95050.6	187655	116204	95020.6	91838.8	89901.7	104877	198957
951	M158T1421	1.00941	-0.109319	0.91425	158	158	158	23.6846	1421.07	1420.23	1423.69	21	10	11	473910	491595	341708	389527	312623	497532	504461	331773	402766	355026	175077	532118	408607	344943	387585	377310	409517	411824	307548	344625	404725	528876	440884	396870
952	M134T555	1.02094	-0.105967	0.916573	134	134	134	9.2473	554.838	551.567	559.93	23	12	11	232992	557404	402825	130750	201822	332546	206742	140790	283059	312893	191016	196083	322951	250364	402010	175038	159959	539280	417147	174370	177247	161935	202139	141082
953	M427T1486	1.02529	-0.101947	0.919766	427	427	427	24.7724	1486.35	1484.68	1495.19	16	8	8	11087.5	17428.5	36777.2	3322.59	26036.5	5929.31	13399.3	21456.1	5326.08	20001.4	33761.4	8492.13	7042.26	32130.4	12333.7	5658.02	12453.8	18458.4	16725.4	25048.5	6218.23	13417.8	30001.4	18521.5
954	M92T1555	1.01137	-0.0996182	0.921786	92	92	92	25.9088	1554.53	1552.06	1558.4	24	12	12	26598.3	43384	31028	23646.2	37455	28189.2	35735.4	25507.7	26767.4	28642.9	25647.9	30876.8	26625.6	22443.7	42509.4	24833.2	21356	50361.1	35559.6	20976.4	34387.6	19835.7	20472.9	40031.3
955	M285T1041	1.03345	-0.0956239	0.924778	285	285	285	17.3466	1040.8	1037.75	1054.61	11	5	6	36104	91543.6	156365	9262.35	13579.1	36660.2	14159.1	49277.2	44865.3	11460.5	28271.3	36057.6	62641.8	67767.8	99285.3	17394.6	14594.6	63129.1	74271.2	26648.9	7764.4	38677.4	27633.4	10718.1
956	M216T1629	1.01775	0.0893119	0.929897	216	216	216	27.154	1629.24	1628.55	1629.92	18	11	7	73686.5	92442.5	53195.8	60447.5	78409	77568.7	75440.6	13858	51878	53493.5	71222.5	52593.8	91460.6	83038.2	62112.4	47110.7	130813	58458.7	50094.4	55024	29955.8	127103	26547.3	5902.82
957	M134T1419	1.01124	-0.0836852	0.934067	134	134	134	23.6485	1418.91	1415.78	1421.54	19	10	9	198480	194478	101522	135417	84397.9	194340	203850	119951	123274	258728	115875	209802	182610	86814.1	133173	191593	161786	203831	252858	145938	184968	185795	89053	100138
958	M208T1554	1.01054	-0.08133	0.936057	208	208	208	25.8928	1553.57	1538.98	1588.81	24	12	12	455979	748665	591932	419181	437200	507973	776812	457448	448865	525194	434642	457200	428613	376049	566413	357661	336509	834654	729228	327512	698746	352402	389160	798855
959	M193T1042	1.02036	0.0724477	0.942912	193	193	193	17.3603	1041.62	1032.54	1047.01	12	4	8	58871.6	186051	364740	66602.5	56161.5	88202.1	201121	188631	315035	283429	84753.7	116040	152507	166666	192424	88349	147037	531636	223664	114968	148517	68224.8	148156	68415
960	M578T1708	1.01577	-0.0725413	0.942926	578	578	578	28.4658	1707.95	1698.82	1709.51	10	6	4	2655.51	2774.62	2327.62	1245.72	4540.33	1422.32	2883.91	1566.43	2333.37	2266.16	1728.98	4147.36	1778.88	1802.87	5272.98	4962.7	1995.06	2456.81	765.14	2653.15	416.724	2330.79	3852.78	1140.43
961	M210T1433	1.00736	0.0679388	0.946555	210	210	210	23.8779	1432.67	1371.64	1436.44	18	10	8	62727.8	74786.1	61217.4	37727.6	37545.5	69281.5	61070.5	51401.6	72972	64331.1	63083.2	66998.1	51704.3	43396.6	60443.9	39801.2	42633.6	78546.8	70144.3	47649.1	50170.2	63866.6	75442.4	104666
962	M218T1422	1.00317	0.0644847	0.949245	218	218	218	23.6981	1421.88	1420.93	1423.31	24	12	12	4.85735e+06	5.63613e+06	3.71429e+06	4.19267e+06	3.85826e+06	4.90606e+06	4.89979e+06	4.1993e+06	4.68618e+06	5.16183e+06	3.53329e+06	4.89985e+06	4.83723e+06	4.16165e+06	4.78967e+06	4.99796e+06	4.00197e+06	4.94748e+06	5.07207e+06	3.86637e+06	4.45837e+06	4.6653e+06	4.04291e+06	4.87673e+06
963	M265T758	1.01178	-0.0627693	0.950628	265	265	265	12.6325	757.952	753.215	758.773	13	8	5	43362.4	74504.9	68388.3	21686.6	38183.7	37929.1	33522.3	43037.4	44804.2	36026.1	44971.3	33626.6	42999	42386.7	70904.4	28222.3	25027.5	104942	47043.8	39268.1	24408.4	29090.6	36464.3	23229.9
964	M429T1404	1.01362	-0.0565701	0.95548	429	429	429	23.4019	1404.12	1399.1	1409.53	19	11	8	60598.5	105517	82343.7	38616.2	49352.3	51735.1	161266	64975.7	68234.9	111895	61129.6	61353.6	56640.2	52606.7	82233.2	41163.4	42940.1	91751.1	120702	44095.2	46560.4	50887.1	51328.4	223787
965	M637T1592	1.01534	-0.0483355	0.961888	637	637	637	26.5322	1591.93	1589.88	1592.96	12	6	6	1254.95	5283.49	1735.17	353.709	2658.27	1013.53	2594.6	472.537	338.026	3649.41	1055.11	4110.46	973.957	3175.12	5301.4	3783.55	1024.54	1734.32	466.884	2318.49	370.299	2398.84	2025.03	576.395
966	M199T1412	1.01128	0.0473641	0.96266	199	199	199	23.5414	1412.49	1406.54	1417.03	20	10	10	29983.5	130999	112828	27298.4	25259.3	102612	178796	59151.1	34237.1	125802	111563	45321.4	44827.7	98217.6	91701.4	67047.6	43603.7	173407	166956	66340.6	58302.8	47481.8	67501.5	69566.8
967	M375T1037	1.01732	-0.0398552	0.968656	375	375	375	17.286	1037.16	1032.17	1043.26	12	5	7	8169.72	28252.8	57491.8	1420.8	4102.24	7015.28	527.387	14511.2	12201.2	1325.33	5824.21	9730.29	18485.3	20160.8	31026	4024.08	3995.32	18076.7	21574.4	7507	3361.76	10948.8	7498.48	1349.5
968	M614T1750	1.01309	-0.0386015	0.969583	614	614	614	29.1669	1750.02	1644.95	1751.24	18	10	8	1873.03	3109.02	2740.77	13848.1	3439.66	1608.25	3365.6	2072.59	2313.84	2244.81	2159.89	4170.05	2350.97	2007.83	8612.64	3324.11	2161.87	1857.29	7427.04	4986.28	477.779	2943.84	4952.56	1288.32
969	M393T1424	1.00356	0.0284759	0.977544	393	393	393	23.7284	1423.71	1420.34	1428.06	19	8	11	8020.92	26575.8	28488.5	9672.13	17845.7	19464.2	17901	16911.7	18933	23189.5	15397.1	24283.8	18099.8	14301	25132.6	14074	21681.1	23602	26164.4	22285.1	18824.6	11964.7	9748.76	21612.9
970	M153T1421	1.00403	0.0176007	0.98612	153	153	153	23.6859	1421.15	1415.9	1422.96	18	8	10	41072.8	157488	197385	26515	41369.8	103540	106370	105117	98567	151663	236616	46992.8	77294.6	107262	128201	86205	69874.2	214185	171418	49344.1	58561.2	51131.7	191718	112795
971	M136T1555	1.00055	0.00374417	0.997052	136	136	136	25.909	1554.54	1551.17	1561.22	17	8	9	23159.7	37263.6	30474.1	25537.3	27979.4	22540	39732	15524	25198.1	23289.8	17308.1	24411.4	17205.4	18202.6	32604.2	22531	26274	45868.8	26097.3	15175.5	26674.2	16633	17239.8	48082.8
972	M549T1669	1.0001	-0.00076958	0.999396	549	549	549	27.8159	1668.95	1570.23	1672.97	18	10	8	5807.93	6621.75	6060.43	3225.95	4923.83	5437.84	5891.19	6357.55	5627.36	7178.96	5906.73	7307.11	5870.01	5688.16	11739.8	6706.22	5127.34	6596.71	3158.19	5096.65	2071.66	5002.47	7878.95	5403.45
